# Supplementary material for: Nuclear Transfer Arrest Embryos Show Massive Dysregulation of Genes Involved in Transcription Pathways
Source: Int J Mol Sci. 2021 Jul 30;22(15):8187. doi: 10.3390/ijms22158187 (PMC8347363; doi:10.3390/ijms22158187)
Supplement: Supplementary file 1 [file ijms-22-08187-s001.zip]

Archive with 1 entries (1 files):
- ijms-1290951-supplementary.xlsx
