# Supplementary material for: Nuclear Transfer Arrest Embryos Show Massive Dysregulation of Genes Involved in Transcription Pathways
Source: Int J Mol Sci. 2021 Jul 30;22(15):8187. doi: 10.3390/ijms22158187 (PMC8347363; doi:10.3390/ijms22158187)
Supplement: Supplementary file 1 [file ijms-22-08187-s001.zip › ijms-1290951-supplementary.xlsx]

## Sheet: Sheet1
The specific GRN in WT2 embryos compared to NTA2 embryos.				The specific GRN in WT4 embryos compared to NTA4 embryos.
TF	Target	Importance		TF	Target	Importance
Gtf2a2	Ptpn23	2.32048		Taf9	Patl1	2.51588
Taf9	Scaf4	2.03283		Gtf2a2	Nfkbie	2.48882
Taf9	Tbc1d9b	2.01205		Taf9	Zbp1	2.47032
Gtf2a2	0610038B21Rik	1.89313		Gtf2a2	Epb4.1l4b	2.40077
Gtf2a2	Klhl28	1.87332		Gtf2a2	Zfp408	2.3975
Gtf2a2	Ssr4	1.82528		Gtf2a2	Fgf23	2.39688
Taf9	Carm1	1.80785		Gtf2a2	Olfr513	2.35215
Taf9	Nudcd1	1.7928		Taf9	Gm12794	2.31861
Gtf2a2	Hk1	1.79054		Taf9	Gskip	2.29791
Gtf2a2	Zfp599	1.75911		Taf9	Col8a1	2.25399
Gtf2a2	Rps25	1.72937		Gtf2a2	Zfp97	2.22849
Gtf2a2	Tnfaip8l1	1.70234		Taf9	Pdyn	2.18036
Gtf2a2	Agrn	1.69287		Taf9	Lrrc34	2.16886
Taf9	Mfsd4	1.69053		Gtf2a2	Parp16	2.15309
Taf9	Mrps24	1.68682		Gtf2a2	Vmn2r115	2.11143
Gtf2a2	Sox2	1.68642		Gtf2a2	Alas2	2.04278
Taf9	Opa1	1.66986		Taf9	Samd9l	2.03517
Taf9	Vwa5b2	1.65373		Gtf2a2	Gm38416	1.97495
Taf9	Unc5b	1.65347		Gtf2a2	Msrb1	1.94088
Gtf2a2	Exoc3	1.64272		Taf9	Hsf2	1.89949
Gtf2a2	Ccdc15	1.63358		Gtf2a2	Acot11	1.84878
Taf9	Trim30a	1.6265		Gtf2a2	Prss28	1.78193
Gtf2a2	Tmem169	1.6214		Gtf2a2	Ppp1r3c	1.76564
Taf9	Panct2	1.61789		Taf9	Fam159a	1.74297
Gtf2a2	Ptdss2	1.61151		Taf9	Etnk2	1.70558
Gtf2a2	Mak	1.6108		Gtf2a2	Cep41	1.70109
Gtf2a2	Cers6	1.61011		Gtf2a2	4933422A05Rik	1.67827
Taf9	Pde8b	1.60609		Taf9	Samd10	1.67114
Gtf2a2	Aldh16a1	1.60041		Gtf2a2	Zfp664	1.66505
Gtf2a2	Nsun6	1.59907		Taf9	Dsg2	1.6595
Taf9	Stxbp1	1.5824		Gtf2a2	Armc2	1.63376
Taf9	Fmo3	1.57929		Gtf2a2	Gm10823	1.63157
Gtf2a2	Rgs10	1.57887		Taf9	Lrrc3	1.61865
Taf9	Gata6	1.56591		Gtf2a2	M1ap	1.59665
Gtf2a2	Wdr3	1.56227		Gtf2a2	Cngb1	1.57496
Taf9	Srsf4	1.56005		Gtf2a2	Clec3a	1.56719
Taf9	Crlf1	1.55519		Taf9	Olfr304	1.56521
Taf9	Derl3	1.55257		Taf9	M1ap	1.56488
Gtf2a2	Vav2	1.54914		Gtf2a2	4930545L23Rik	1.56418
Gtf2a2	Pdp2	1.54828		Taf9	4933424G06Rik	1.56
Gtf2a2	Ddx21	1.52712		Taf9	Nme2	1.55664
Taf9	Fez2	1.52185		Taf9	Dnm1l	1.55397
Gtf2a2	Ccdc106	1.52141		Gtf2a2	2010109A12Rik	1.55251
Gtf2a2	Zmynd11	1.52118		Taf9	Olfr1261	1.5431
Gtf2a2	Slit1	1.51638		Gtf2a2	Insc	1.53968
Gtf2a2	Dram2	1.49353		Gtf2a2	Klrc3	1.537
Taf9	Gm5595	1.49144		Gtf2a2	Btbd9	1.5364
Taf9	Wasf3	1.49038		Gtf2a2	Mir466f-3	1.53389
Taf9	Idh3b	1.48925		Taf9	Slc16a4	1.53135
Taf9	Alg12	1.47114		Gtf2a2	Proc	1.52857
Gtf2a2	Rhobtb1	1.45153		Taf9	Ceacam3	1.5276
Taf9	Pan3	1.44935		Gtf2a2	Adam20	1.51938
Taf9	1810026J23Rik	1.44875		Taf9	1700026D11Rik	1.51803
Taf9	Etd	1.44858		Taf9	Fmnl3	1.50985
Taf9	Dpys	1.44606		Gtf2a2	4921507P07Rik	1.49542
Taf9	Mat1a	1.44589		Gtf2a2	Rfpl4	1.49164
Gtf2a2	Ldah	1.44074		Gtf2a2	Prss56	1.48926
Taf9	Fam124a	1.44027		Taf9	4930532I03Rik	1.48662
Gtf2a2	Zfp385a	1.43517		Gtf2a2	4933421I07Rik	1.48382
Gtf2a2	Mei4	1.43385		Taf9	Pkp3	1.47748
Taf9	Dusp19	1.43222		Gtf2a2	Il17rb	1.47168
Taf9	B9d2	1.43195		Gtf2a2	4930550L24Rik	1.46889
Gtf2a2	Crlf2	1.43115		Gtf2a2	Ube4b	1.4683
Taf9	Cpsf1	1.43061		Gtf2a2	Fcrl6	1.46802
Gtf2a2	Gnb1l	1.43017		Gtf2a2	Irak2	1.46624
Taf9	Rccd1	1.42903		Gtf2a2	Tti2	1.46469
Gtf2a2	Fcho2	1.42591		Taf9	Olfr1053	1.46459
Gtf2a2	Zcchc17	1.42373		Gtf2a2	Susd1	1.46361
Taf9	Etv2	1.4235		Taf9	Adamts15	1.46234
Gtf2a2	Dapk3	1.41986		Taf9	Map4k1	1.45351
Gtf2a2	Dclre1c	1.41963		Taf9	Car5a	1.45279
Taf9	Bmpr1a	1.41685		Gtf2a2	Cd79b	1.44949
Taf9	Treml2	1.41637		Taf9	Gys1	1.44738
Gtf2a2	Tspan5	1.41546		Gtf2a2	Gpr173	1.44052
Gtf2a2	Cnn1	1.41358		Taf9	Crybb2	1.43982
Gtf2a2	Eogt	1.41334		Taf9	Iqcf6	1.43838
Gtf2a2	Pds5a	1.40887		Gtf2a2	Carlr	1.43805
Gtf2a2	Kcnc1	1.40865		Gtf2a2	Jph1	1.43779
Taf9	Syngap1	1.40785		Taf9	Gm13497	1.43239
Taf9	Tagap	1.40471		Taf9	Slc30a6	1.42858
Gtf2a2	Lpin1	1.4045		Taf9	Dclk2	1.42833
Gtf2a2	Pecr	1.40427		Taf9	Gm5468	1.42312
Taf9	Tprn	1.40036		Taf9	5730422E09Rik	1.42205
Gtf2a2	Spef2	1.398		Gtf2a2	Pomt1	1.42183
Taf9	Efcab12	1.39651		Gtf2a2	Rdh19	1.41905
Gtf2a2	S1pr1	1.39645		Gtf2a2	Tsc1	1.41748
Gtf2a2	Depdc7	1.3951		Taf9	Atp8b2	1.41708
Gtf2a2	Kat5	1.39267		Gtf2a2	Crb1	1.41662
Taf9	Cux1	1.38822		Taf9	Cxcl17	1.41522
Taf9	Dock10	1.3877		Taf9	Krr1	1.41382
Gtf2a2	Mterf3	1.38542		Gtf2a2	Emilin3	1.41348
Gtf2a2	Kif16b	1.37841		Gtf2a2	Gpr89	1.41135
Taf9	Kif17	1.37582		Taf9	Nkx2-3	1.40952
Gtf2a2	Fchsd2	1.37278		Taf9	Zp4-ps	1.40858
Gtf2a2	Fmn1	1.37091		Gtf2a2	Ccdc47	1.40791
Gtf2a2	Rsf1	1.37054		Gtf2a2	Mtmr3	1.40782
Taf9	Bcs1l	1.36209		Gtf2a2	Peli3	1.40742
Gtf2a2	Zbtb9	1.35873		Taf9	Rbm46	1.40673
Taf9	Tceb3	1.3577		Gtf2a2	Lce1c	1.40607
Gtf2a2	Igsf9b	1.3576		Taf9	Lmnb2	1.40576
Taf9	Kifap3	1.3564		Gtf2a2	4930505K13Rik	1.4053
Gtf2a2	Smim20	1.35472		Gtf2a2	Gm7457	1.40433
Gtf2a2	4930544D05Rik	1.35424		Gtf2a2	Olfr983	1.40386
Taf9	Sept3	1.35357		Gtf2a2	Nrip1	1.40369
Taf9	Thoc1	1.35217		Gtf2a2	Radil	1.40181
Taf9	Sirt6	1.35072		Taf9	Mis12	1.39882
Taf9	Zbtb8a	1.35055		Gtf2a2	Msc	1.39711
Gtf2a2	Osgin1	1.34843		Taf9	Mrgpra1	1.38914
Gtf2a2	Ppm1l	1.34562		Gtf2a2	Pip5k1b	1.38843
Taf9	Hdac10	1.34512		Taf9	Glis1	1.38663
Gtf2a2	Tmem45b	1.34416		Taf9	Olfr1442	1.38661
Gtf2a2	Smim4	1.34186		Taf9	Lipa	1.38607
Gtf2a2	Gm2027	1.33472		Gtf2a2	Ermn	1.38409
Gtf2a2	Arpc5l	1.33428		Taf9	4930444M15Rik	1.38368
Taf9	Zfp13	1.33317		Gtf2a2	1810053B23Rik	1.38347
Taf9	Myo5a	1.33212		Gtf2a2	Rhox2h	1.38289
Taf9	1700072O05Rik	1.33088		Gtf2a2	Rarres1	1.38184
Gtf2a2	Gpr153	1.32744		Gtf2a2	Sftpc	1.38183
Taf9	Slc25a41	1.32517		Gtf2a2	LOC102634401	1.3818
Taf9	Lipm	1.32484		Taf9	Zfp354b	1.38134
Taf9	Tecr	1.32436		Gtf2a2	Vmn2r72	1.38119
Taf9	Mrpl42	1.32406		Gtf2a2	Tsks	1.38082
Taf9	Gadd45g	1.3222		Gtf2a2	2310001K24Rik	1.3791
Taf9	9130227L01Rik	1.32201		Taf9	4930524B15Rik	1.37707
Taf9	Sdf4	1.3216		Gtf2a2	Fcgr1	1.37269
Taf9	Tmem205	1.31903		Taf9	Apol9a	1.37133
Taf9	Atp5h	1.31751		Gtf2a2	Adcy8	1.37106
Taf9	Med16	1.31671		Gtf2a2	Angel2	1.37027
Gtf2a2	Aifm1	1.31508		Gtf2a2	Slc22a23	1.36964
Taf9	Zfp747	1.31487		Gtf2a2	Olfr1288	1.36829
Taf9	L3mbtl3	1.3136		Taf9	4930401C15Rik	1.36808
Taf9	Clcn3	1.31298		Gtf2a2	Exoc2	1.36679
Gtf2a2	Rragb	1.31221		Taf9	Ttc16	1.36515
Taf9	Shb	1.31205		Taf9	Fa2h	1.36345
Gtf2a2	Fig4	1.31005		Gtf2a2	Vmn1r181	1.363
Taf9	Sox30	1.30828		Gtf2a2	Trpc7	1.36268
Gtf2a2	Asphd2	1.30566		Taf9	Gramd1b	1.36252
Gtf2a2	Ice1	1.30446		Taf9	Sva	1.36231
Gtf2a2	Dcaf6	1.30437		Gtf2a2	Morc2b	1.36195
Gtf2a2	Arpin	1.30321		Gtf2a2	Adam18	1.36192
Taf9	Fthl17	1.30292		Gtf2a2	AU019990	1.36166
Gtf2a2	Gm5532	1.3019		Gtf2a2	1700073E17Rik	1.36069
Gtf2a2	Mef2d	1.30172		Gtf2a2	Lefty2	1.35899
Gtf2a2	Ergic1	1.30099		Taf9	Snora61	1.35827
Gtf2a2	Sp110	1.30068		Gtf2a2	Wdr31	1.35766
Taf9	Rchy1	1.29957		Taf9	Vmn1r194	1.35681
Gtf2a2	Plekhg5	1.29795		Taf9	Rassf6	1.35651
Taf9	Hmga2	1.2966		Gtf2a2	Olfr470	1.35582
Taf9	Cacna1g	1.29587		Taf9	Pfkfb2	1.35558
Gtf2a2	4933433G15Rik	1.29557		Taf9	Kcnj8	1.35547
Taf9	Zfp346	1.29475		Taf9	Olfr963	1.35523
Gtf2a2	Pnpla7	1.29426		Gtf2a2	Speer4c	1.35354
Gtf2a2	Pbdc1	1.29182		Gtf2a2	Acox2	1.35181
Gtf2a2	Fbxl3	1.28972		Taf9	Pdpr	1.35077
Taf9	Cldn20	1.28763		Gtf2a2	Kcna10	1.34962
Taf9	Ppp2r5b	1.28727		Taf9	Syt4	1.34843
Gtf2a2	Wnk3	1.28517		Gtf2a2	Fga	1.34667
Gtf2a2	Idh3g	1.2845		Gtf2a2	Ccr10	1.3448
Taf9	Olfr376	1.28335		Gtf2a2	Lynx1	1.34259
Gtf2a2	Btbd9	1.28171		Taf9	Tmcc2	1.34218
Taf9	3830408C21Rik	1.28122		Gtf2a2	Pithd1	1.34209
Gtf2a2	Mir3064	1.28098		Taf9	Fabp3	1.34201
Gtf2a2	Mmp10	1.28091		Taf9	Rnf215	1.34053
Taf9	Hnrnpm	1.27976		Gtf2a2	Olfr126	1.34029
Gtf2a2	Tmed4	1.27609		Taf9	Cdh4	1.3394
Taf9	Dennd1c	1.2756		Gtf2a2	Mtfr1	1.33778
Taf9	Me2	1.2718		Taf9	Mir30c-2	1.33765
Taf9	S100b	1.27152		Taf9	Slc25a29	1.33739
Taf9	Naf1	1.26728		Taf9	Fam181a	1.33654
Gtf2a2	Nlrp5-ps	1.26668		Gtf2a2	Sec22c	1.33567
Gtf2a2	Becn2	1.26619		Gtf2a2	Cep164	1.33565
Gtf2a2	Pkd1	1.26565		Taf9	Zfp84	1.33309
Gtf2a2	Mir3091	1.26502		Gtf2a2	Gm10825	1.33232
Taf9	Capns1	1.2619		Taf9	Rab27a	1.32989
Taf9	Eogt	1.2611		Gtf2a2	Cd1d1	1.32939
Gtf2a2	Dnajb11	1.25919		Taf9	Plcz1	1.32926
Taf9	Gm19434	1.25767		Gtf2a2	Cyp2c50	1.32796
Taf9	Frmpd4	1.25713		Gtf2a2	Zscan4a	1.32787
Gtf2a2	Spast	1.25702		Gtf2a2	Mir3088	1.32734
Gtf2a2	Clcn4-2	1.25701		Gtf2a2	4930550C14Rik	1.32608
Taf9	Fam134a	1.25306		Gtf2a2	Wfikkn1	1.32498
Taf9	Ggact	1.2491		Taf9	4930538K18Rik	1.32409
Gtf2a2	Traf5	1.24901		Gtf2a2	Frmd7	1.32269
Gtf2a2	Cdr2l	1.24779		Taf9	Sumf1	1.32125
Gtf2a2	Cstb	1.24769		Gtf2a2	Slco1b2	1.3212
Gtf2a2	Zcchc9	1.24665		Gtf2a2	Fgf16	1.3201
Taf9	Becn2	1.24594		Gtf2a2	Sh3gl3	1.31936
Gtf2a2	Nme2	1.24406		Gtf2a2	Ybx2	1.31699
Gtf2a2	Gzmm	1.24117		Gtf2a2	Sppl2c	1.31247
Gtf2a2	Ccdc79	1.23987		Taf9	Hoxc6	1.31126
Gtf2a2	Basp1	1.23748		Taf9	Glyr1	1.31022
Gtf2a2	Gamt	1.23616		Gtf2a2	9330175M20Rik	1.31017
Gtf2a2	Arntl2	1.23478		Taf9	Olfr992	1.30887
Gtf2a2	A230108P19Rik	1.23327		Gtf2a2	Gys2	1.30827
Taf9	Raver2	1.23286		Taf9	Vmn1r73	1.30795
Taf9	Coasy	1.23194		Gtf2a2	A530053G22Rik	1.3076
Gtf2a2	Casc5	1.23161		Gtf2a2	Vmn2r18	1.30628
Taf9	Nceh1	1.23107		Taf9	Kcnj1	1.30617
Gtf2a2	Acadvl	1.23051		Taf9	Olfr1079	1.30607
Taf9	Zfp68	1.22897		Gtf2a2	Pkn1	1.30518
Gtf2a2	Pnlip	1.22703		Taf9	Ccdc116	1.30516
Gtf2a2	Rrbp1	1.22558		Taf9	Pnoc	1.30437
Gtf2a2	Rnf114	1.22548		Gtf2a2	Slco4a1	1.30389
Taf9	Mrpl41	1.2253		Gtf2a2	Clec9a	1.30356
Taf9	Tead2	1.2252		Taf9	A730046J19Rik	1.30339
Gtf2a2	Snx30	1.22422		Gtf2a2	Olfr930	1.30336
Gtf2a2	Zfp777	1.22197		Taf9	2900026A02Rik	1.30316
Gtf2a2	Dio1	1.22093		Taf9	Zfp939	1.30315
Taf9	Ddr1	1.21966		Taf9	Slc39a11	1.30307
Taf9	Catsper2	1.21921		Gtf2a2	Msi1	1.30305
Gtf2a2	9430016H08Rik	1.21729		Taf9	Tapt1	1.30264
Gtf2a2	Psmc4	1.21654		Gtf2a2	Dleu2	1.30253
Taf9	Akr1c14	1.21641		Gtf2a2	Aldh18a1	1.30138
Gtf2a2	H2-T24	1.21563		Taf9	2210416O15Rik	1.30006
Taf9	Tbc1d22b	1.21371		Gtf2a2	Lrrc20	1.29982
Gtf2a2	Plcl1	1.21217		Gtf2a2	Gm10512	1.29967
Taf9	Aup1	1.21207		Taf9	Adam39	1.2995
Gtf2a2	Reep5	1.2098		Gtf2a2	AF366264	1.2973
Gtf2a2	Sapcd2	1.20911		Gtf2a2	BC061237	1.29721
Gtf2a2	Snx33	1.20874		Gtf2a2	Tlr8	1.29683
Taf9	1600002K03Rik	1.20846		Taf9	Pir	1.29658
Taf9	1190002N15Rik	1.20619		Taf9	Gphb5	1.29646
Gtf2a2	Shank2	1.20598		Taf9	Saysd1	1.29632
Gtf2a2	Capzb	1.20516		Taf9	Zfp62	1.29154
Gtf2a2	Ltc4s	1.20387		Taf9	Slk	1.29018
Taf9	7420426K07Rik	1.20386		Gtf2a2	Khsrp	1.28997
Gtf2a2	Clpx	1.20194		Taf9	Speer9-ps1	1.28803
Gtf2a2	Ttc34	1.20172		Taf9	Serping1	1.28727
Taf9	Fam187b	1.19788		Taf9	Tulp2	1.28716
Taf9	Snora31	1.19528		Taf9	Cst3	1.28602
Taf9	Ttc33	1.19525		Gtf2a2	Cbx8	1.28549
Taf9	Cd69	1.19521		Taf9	Atxn10	1.28495
Taf9	Siah1a	1.19371		Gtf2a2	Olfr30	1.2845
Taf9	Mapk10	1.19358		Gtf2a2	Ss18l1	1.28362
Taf9	Cast	1.19281		Gtf2a2	Nell1os	1.28182
Gtf2a2	Plekhb1	1.19106		Gtf2a2	AB124611	1.28176
Taf9	E230013L22Rik	1.19086		Gtf2a2	Kcnb2	1.2814
Gtf2a2	Wdr24	1.19076		Gtf2a2	Ccsap	1.28049
Taf9	Abca7	1.19048		Taf9	Acot2	1.27971
Taf9	Zfp398	1.1894		Taf9	Fam151a	1.27943
Gtf2a2	Ap3b1	1.18903		Taf9	Il1rapl1	1.27903
Gtf2a2	6720489N17Rik	1.18788		Taf9	Eppin	1.27888
Taf9	Telo2	1.18627		Gtf2a2	Olfr876	1.27876
Taf9	Ago3	1.18441		Gtf2a2	Mir9-2	1.27805
Taf9	Ssr2	1.18427		Taf9	Gltscr1l	1.27803
Taf9	Plscr1	1.18406		Gtf2a2	Gpr171	1.27756
Gtf2a2	Gstm1	1.18362		Taf9	Zfp133-ps	1.27754
Gtf2a2	Pygl	1.18238		Taf9	Mctp2	1.27728
Gtf2a2	Dcaf13	1.18218		Taf9	Ces1f	1.27655
Gtf2a2	Gbx2	1.18088		Gtf2a2	Gpr18	1.27604
Taf9	Rangrf	1.17863		Gtf2a2	Ankrd66	1.27435
Taf9	Dnajb4	1.17661		Gtf2a2	Adcy4	1.27379
Taf9	Mycbp	1.17623		Gtf2a2	Olfr745	1.27313
Taf9	Rgs19	1.17522		Gtf2a2	Hist1h2aa	1.27288
Gtf2a2	BC017158	1.17456		Taf9	Paqr5	1.27124
Gtf2a2	Smg5	1.17427		Taf9	Fam228a	1.27038
Taf9	Pomgnt1	1.17253		Gtf2a2	Cpne8	1.26799
Taf9	Tbca	1.17207		Gtf2a2	Akr1d1	1.26777
Gtf2a2	Sp2	1.17196		Gtf2a2	Cux2	1.26718
Gtf2a2	Cebpd	1.17113		Gtf2a2	Dtx1	1.26594
Gtf2a2	Arap2	1.17089		Taf9	Tmem194b	1.26507
Taf9	Tln1	1.16973		Gtf2a2	Nucb1	1.26242
Taf9	Il18rap	1.16968		Taf9	Cers5	1.2612
Gtf2a2	Secisbp2	1.16886		Taf9	Tifa	1.25994
Gtf2a2	Dcp2	1.16664		Taf9	Tmprss11f	1.25984
Taf9	Cep162	1.16577		Gtf2a2	Has1	1.25838
Gtf2a2	Adgrv1	1.16545		Gtf2a2	Galnt4	1.25828
Taf9	Cyp4f39	1.16445		Taf9	Exoc6b	1.25817
Gtf2a2	Atp5f1	1.16433		Taf9	Msx2	1.25815
Gtf2a2	Eya4	1.16072		Taf9	Ganab	1.25698
Taf9	Cdk8	1.16024		Taf9	Carns1	1.25694
Taf9	Ptcra	1.15926		Gtf2a2	Cdh19	1.25604
Gtf2a2	Eftud2	1.15796		Gtf2a2	Tex36	1.25583
Taf9	Fam84a	1.15526		Gtf2a2	Ribc2	1.25483
Taf9	Hdac4	1.15413		Taf9	Sla	1.25447
Gtf2a2	Rpl18	1.15405		Gtf2a2	Fgf15	1.2536
Gtf2a2	Cdkn2aip	1.15193		Gtf2a2	Kcnh5	1.25266
Taf9	Nfs1	1.15077		Taf9	Phgdh	1.25185
Taf9	Basp1	1.15001		Taf9	Plvap	1.25171
Gtf2a2	Ap1m1	1.14992		Gtf2a2	Stradb	1.25094
Taf9	Tinf2	1.14824		Taf9	Sh3gl2	1.25029
Taf9	Atl2	1.14655		Taf9	Tmem62	1.25029
Gtf2a2	Phc1	1.14389		Gtf2a2	Crebl2	1.24894
Taf9	Mdh1	1.1422		Gtf2a2	Olfr986	1.24809
Gtf2a2	Poll	1.14178		Gtf2a2	Sdhd	1.24777
Taf9	Ccp110	1.1403		Gtf2a2	Noto	1.24444
Gtf2a2	Rab3a	1.13985		Taf9	Clrn2	1.24418
Gtf2a2	Cul1	1.1394		Gtf2a2	Erlin2	1.24113
Taf9	Sh3rf2	1.13879		Taf9	Dnajb8	1.23919
Gtf2a2	Thg1l	1.13822		Taf9	Wipi2	1.23886
Gtf2a2	Prkcd	1.13541		Gtf2a2	Pinlyp	1.23643
Gtf2a2	Caap1	1.13382		Gtf2a2	Olfr1158	1.2359
Taf9	Ppm1f	1.13164		Gtf2a2	Olfr815	1.23479
Taf9	Gm10510	1.13066		Gtf2a2	Gm20257	1.23468
Gtf2a2	Cpm	1.13004		Gtf2a2	Ezh1	1.2344
Taf9	4933408B17Rik	1.12976		Gtf2a2	Rmst	1.23383
Gtf2a2	Kcng2	1.1297		Taf9	St8sia6	1.23382
Taf9	Tmtc3	1.12772		Gtf2a2	Epb4.1l1	1.2334
Gtf2a2	Zfp352	1.12717		Gtf2a2	Epsti1	1.23307
Taf9	Zfp746	1.12533		Gtf2a2	Vmn2r124	1.23268
Taf9	Zfp516	1.12468		Gtf2a2	Olfr18	1.23251
Gtf2a2	Orai1	1.12365		Gtf2a2	A630012P03Rik	1.23179
Taf9	Mybbp1a	1.12306		Gtf2a2	2810025M15Rik	1.23151
Gtf2a2	Cend1	1.12005		Taf9	Ccl24	1.23053
Gtf2a2	Nsmaf	1.11897		Gtf2a2	Prx	1.23049
Taf9	Fam117b	1.11881		Gtf2a2	Mrps21	1.23002
Taf9	Taf12	1.11849		Taf9	Kbtbd3	1.22914
Taf9	Cox5a	1.11812		Taf9	Obp2b	1.22872
Taf9	Bcat2	1.11785		Gtf2a2	Sh3kbp1	1.22826
Gtf2a2	Med15	1.11583		Gtf2a2	Mapk8ip2	1.22804
Gtf2a2	Snx15	1.11484		Taf9	Tdrkh	1.22779
Taf9	Mapk13	1.11391		Taf9	Fam132a	1.2269
Gtf2a2	Bin2	1.11062		Gtf2a2	Zfp799	1.22489
Gtf2a2	Sumo1	1.10978		Taf9	Il2rg	1.2219
Taf9	Nrbf2	1.10885		Taf9	1700095A21Rik	1.22182
Gtf2a2	Fam169a	1.10655		Taf9	AF067063	1.22146
Taf9	Tgif2	1.10453		Gtf2a2	Slc30a1	1.2206
Taf9	Ldlrap1	1.10374		Taf9	Mir7660	1.21953
Gtf2a2	Brix1	1.10346		Gtf2a2	F630042J09Rik	1.21892
Taf9	Arl5a	1.10338		Taf9	Car2	1.21892
Taf9	Cdc73	1.10076		Gtf2a2	Styx	1.21861
Taf9	Ufc1	1.1007		Gtf2a2	2010001E11Rik	1.21662
Gtf2a2	Chmp3	1.09924		Taf9	9430037G07Rik	1.21459
Gtf2a2	Ireb2	1.09755		Taf9	Eaf1	1.21402
Taf9	Olfr450	1.09262		Taf9	5930438M14Rik	1.21356
Gtf2a2	Exo1	1.09112		Taf9	Hdlbp	1.21269
Gtf2a2	Dusp1	1.08995		Taf9	Cspg5	1.21207
Taf9	Chrne	1.08947		Taf9	Irg1	1.21148
Gtf2a2	Hsdl1	1.08923		Gtf2a2	Pigt	1.21133
Taf9	Ppp3ca	1.08836		Taf9	Vmn1r67	1.21085
Gtf2a2	Trappc8	1.08475		Gtf2a2	Mir6918	1.21075
Gtf2a2	Trpm7	1.08164		Taf9	Dusp28	1.21071
Taf9	Dlgap5	1.08153		Taf9	Oas1e	1.20941
Taf9	Vps35	1.08076		Taf9	Lcn3	1.20871
Gtf2a2	0610007P14Rik	1.08041		Gtf2a2	Ces1d	1.2081
Gtf2a2	Mettl14	1.07928		Taf9	Gm11563	1.20774
Gtf2a2	Wbscr17	1.07886		Taf9	Trpc5	1.20656
Gtf2a2	Zbtb10	1.07861		Taf9	Add2	1.20589
Gtf2a2	Nomo1	1.0771		Taf9	Gatc	1.20486
Gtf2a2	Pkia	1.07638		Gtf2a2	Igfbp7	1.20477
Taf9	Paqr4	1.07545		Gtf2a2	Pcdhgb1	1.20383
Gtf2a2	Pak1	1.07476		Gtf2a2	Stx4a	1.20218
Gtf2a2	Gm9833	1.07288		Gtf2a2	Enpp1	1.20153
Taf9	4930522H14Rik	1.07131		Gtf2a2	Cd247	1.20111
Gtf2a2	Setd4	1.07105		Taf9	Gm10324	1.20088
Taf9	Sik1	1.06773		Gtf2a2	Bcar1	1.20009
Taf9	Ift52	1.0669		Gtf2a2	Ccdc88c	1.19997
Gtf2a2	Prph2	1.06675		Taf9	Sertad1	1.19964
Gtf2a2	6430548M08Rik	1.06514		Gtf2a2	Tcam1	1.19573
Taf9	Kdm4b	1.06419		Gtf2a2	Mospd3	1.19521
Gtf2a2	Llgl2	1.05922		Gtf2a2	Bud13	1.19403
Taf9	Xrcc6	1.05871		Gtf2a2	4930524B17Rik	1.19235
Gtf2a2	Atp13a3	1.05809		Taf9	Zfp382	1.19168
Taf9	Btbd10	1.05768		Taf9	Nckap5l	1.19139
Gtf2a2	Tmprss9	1.05724		Gtf2a2	Ccdc110	1.19075
Taf9	Obox1	1.05718		Taf9	Foxj3	1.18856
Gtf2a2	Gabarapl2	1.05655		Taf9	Lkaaear1	1.18832
Taf9	Flot1	1.05557		Gtf2a2	Rhox8	1.18788
Gtf2a2	Trio	1.05495		Taf9	Mterf1b	1.18776
Gtf2a2	Pex19	1.05457		Gtf2a2	Wfdc6b	1.18698
Taf9	Snrnp27	1.05448		Taf9	Ppp1r21	1.18653
Taf9	Wac	1.05093		Taf9	Dbx1	1.18644
Gtf2a2	Ap2m1	1.04951		Taf9	Slc52a2	1.1857
Taf9	Gspt1	1.04828		Gtf2a2	Ldlrad2	1.18481
Taf9	Herc1	1.04652		Taf9	Gm11780	1.1848
Gtf2a2	Prpf38a	1.04409		Taf9	Msi1	1.18458
Taf9	Tgm4	1.04349		Taf9	Olfr119	1.1845
Taf9	Mettl3	1.04325		Gtf2a2	Fhad1	1.18438
Gtf2a2	Styx	1.04021		Gtf2a2	Gm23363	1.18384
Gtf2a2	Klhl13	1.04		Taf9	Sptbn4	1.18379
Taf9	Pex26	1.03979		Gtf2a2	Gm4944	1.18359
Taf9	Siah3	1.03952		Taf9	D4Ertd617e	1.18353
Taf9	Esco1	1.03882		Gtf2a2	Gng10	1.18321
Taf9	AU015836	1.03859		Taf9	Ddb2	1.18287
Gtf2a2	Kif23	1.03821		Taf9	Mrgprg	1.1822
Taf9	Add2	1.03798		Taf9	Olfr556	1.18178
Taf9	Timmdc1	1.03717		Gtf2a2	Zfp148	1.1816
Gtf2a2	Ensa	1.03416		Gtf2a2	Ces1c	1.18093
Taf9	Snrpd2	1.03277		Gtf2a2	Mcu	1.18068
Gtf2a2	Fbxw7	1.03211		Gtf2a2	Gm4894	1.18045
Taf9	Bcas1	1.03197		Gtf2a2	Hkdc1	1.1792
Taf9	Fam58b	1.03138		Gtf2a2	Tspan1	1.17859
Gtf2a2	Mesp1	1.03038		Gtf2a2	Vmn2r113	1.17857
Taf9	Sf3a1	1.02904		Gtf2a2	Mir6346	1.1778
Gtf2a2	Fam46b	1.0289		Taf9	Gm16325	1.17742
Gtf2a2	Platr22	1.02881		Taf9	Nipsnap1	1.17672
Taf9	Tsta3	1.02638		Taf9	Rnf152	1.17648
Gtf2a2	Thsd7a	1.02445		Taf9	1700092M07Rik	1.17588
Gtf2a2	Mtfr1l	1.02413		Taf9	Kbtbd4	1.17526
Gtf2a2	Atpif1	1.02272		Taf9	Ankrd44	1.1734
Taf9	Slc25a46	1.02032		Taf9	Stk10	1.16987
Taf9	Hap1	1.01921		Gtf2a2	1700022I11Rik	1.16882
Taf9	Arhgap32	1.01822		Gtf2a2	Prob1	1.16751
Gtf2a2	Cnot4	1.01706		Gtf2a2	Socs4	1.16694
Gtf2a2	Tctn3	1.01563		Taf9	Trip10	1.16637
Taf9	Tm2d3	1.01447		Taf9	Olfr356	1.16492
Gtf2a2	Pck2	1.01279		Taf9	Olfr146	1.164
Taf9	Noc2l	1.01266		Taf9	Clip3	1.16351
Gtf2a2	Dnajb1	1.01056		Taf9	Gm1600	1.16324
Taf9	Trim62	1.00773		Gtf2a2	Gm5091	1.16312
Taf9	Smg7	1.00484		Taf9	1700027F06Rik	1.16304
Gtf2a2	Brd3	1.00435		Gtf2a2	Olfr1300-ps1	1.16304
Taf9	Fzd9	1.00155		Taf9	Arhgef25	1.16153
Gtf2a2	Grk6	1.00134		Taf9	Rasgrp1	1.16121
Gtf2a2	Cecr2	1.00102		Gtf2a2	Eme2	1.16091
Polr3g	Srsf9	2.83921		Gtf2a2	Gltscr2	1.16086
Polr3g	Foxp1	2.7237		Gtf2a2	Ecm1	1.16056
Polr3g	Ttc34	2.69342		Gtf2a2	Kat7	1.15896
Polr3a	Lsamp	2.67795		Gtf2a2	Gpr34	1.15878
Polr3g	Nanos2	2.63192		Gtf2a2	Hyi	1.15775
Polr3g	Tuba4a	2.44867		Taf9	2300002M23Rik	1.1576
Polr3a	Katnbl1	2.31577		Gtf2a2	Vkorc1	1.15742
Polr3g	Hexb	2.25822		Taf9	4930412C18Rik	1.15723
Polr3g	Snx5	2.13197		Gtf2a2	4933402D24Rik	1.15663
Polr3a	Oas1d	2.03955		Gtf2a2	Cenpw	1.15565
Polr3a	Cdk2ap2	2.02688		Taf9	Wwp1	1.15466
Polr3a	Gm16853	1.99463		Taf9	Mgat5b	1.15462
Polr3g	Rad18	1.8179		Gtf2a2	Cacna1f	1.15414
Polr3g	Xirp1	1.77272		Gtf2a2	Nacad	1.15402
Polr3g	Mrps36	1.76111		Taf9	Slc6a13	1.15302
Polr3a	Gpr107	1.73419		Gtf2a2	Gm6634	1.15244
Polr3a	Parp8	1.73083		Taf9	Oxct1	1.15173
Polr3a	Exosc6	1.67233		Gtf2a2	2210016L21Rik	1.15151
Polr3g	Map4k1	1.6649		Taf9	Pik3c3	1.15089
Polr3a	Mei4	1.63894		Gtf2a2	Dppa5a	1.15017
Polr3g	Usp46	1.63865		Taf9	Spred2	1.14977
Polr3g	Cmklr1	1.6295		Taf9	3425401B19Rik	1.14896
Polr3a	Gsto1	1.62663		Taf9	Slc47a1	1.14536
Polr3g	Crtc2	1.62481		Taf9	Hmgcl	1.14532
Polr3g	Unc5b	1.62057		Taf9	Fam184b	1.1448
Polr3a	Dmc1	1.61644		Taf9	Pex16	1.14439
Polr3a	Ttc21b	1.60404		Taf9	Khdc1c	1.1432
Polr3g	Mrpl44	1.60403		Gtf2a2	A930006K02Rik	1.14312
Polr3a	Mir6937	1.60192		Gtf2a2	Tmem179	1.1414
Polr3a	Tmem109	1.60181		Gtf2a2	Olfr50	1.14009
Polr3a	Mpv17l	1.59491		Gtf2a2	H2-M10.4	1.13979
Polr3a	Slc23a3	1.57997		Taf9	Cyp2c53-ps	1.13788
Polr3a	Muc19	1.57459		Taf9	Rpl23	1.13754
Polr3g	H2-Bl	1.57261		Gtf2a2	Fam187a	1.13709
Polr3a	Ncaph2	1.5715		Taf9	Tmem17	1.13693
Polr3g	Ebf4	1.5681		Gtf2a2	Ggnbp2os	1.13621
Polr3a	Polr3f	1.56042		Gtf2a2	Zfp846	1.13619
Polr3g	Elf4	1.55051		Taf9	Prg4	1.13563
Polr3g	Atf7	1.54959		Taf9	Wbp4	1.13499
Polr3a	H2afj	1.52789		Gtf2a2	Stard3nl	1.13403
Polr3g	Nsun7	1.52587		Taf9	Gata5	1.13392
Polr3a	Mcf2l	1.52251		Gtf2a2	A430046D13Rik	1.13376
Polr3g	Mtpn	1.51845		Gtf2a2	Cdk20	1.13367
Polr3g	Miat	1.51501		Taf9	Mgarp	1.13353
Polr3g	Dapl1	1.51197		Taf9	Rad54l	1.13345
Polr3a	Tnrc6a	1.5065		Taf9	Tceal3	1.13275
Polr3g	Spag16	1.50645		Gtf2a2	Svep1	1.13269
Polr3a	Gsdmc3	1.4987		Gtf2a2	Eif1ax	1.13264
Polr3g	Ankrd24	1.49677		Taf9	Col4a3bp	1.13229
Polr3a	Gm5434	1.49249		Gtf2a2	Ppp2r5c	1.13207
Polr3g	Med6	1.48863		Gtf2a2	N4bp2	1.13085
Polr3g	Sgcd	1.48751		Gtf2a2	Pparg	1.1306
Polr3a	Zbtb40	1.48303		Gtf2a2	Lcat	1.12768
Polr3g	A430046D13Rik	1.48181		Gtf2a2	Ggn	1.1264
Polr3g	Mterf3	1.47613		Gtf2a2	Mroh9	1.12453
Polr3a	Mterf1a	1.46809		Taf9	Dffa	1.12408
Polr3g	Slc7a2	1.46547		Taf9	Ros1	1.12332
Polr3g	Pcdh8	1.46496		Gtf2a2	Sirt5	1.12237
Polr3a	Nvl	1.46492		Taf9	Sec11c	1.1219
Polr3g	Arhgap8	1.46026		Taf9	Gm5177	1.12186
Polr3g	Fgf7	1.45335		Gtf2a2	Dclk2	1.1214
Polr3g	Rad23a	1.45209		Taf9	Has1	1.12068
Polr3g	Srsf4	1.44904		Gtf2a2	Adamts3	1.12044
Polr3a	Prss45	1.44332		Taf9	Ccdc154	1.11967
Polr3g	Trappc13	1.4413		Gtf2a2	Ascc2	1.11887
Polr3g	Slc13a2	1.44107		Gtf2a2	Crip3	1.11868
Polr3g	Rhou	1.43985		Gtf2a2	Gucy2e	1.11851
Polr3a	Ssc5d	1.4378		Gtf2a2	1700020N01Rik	1.1184
Polr3a	Dffb	1.43687		Taf9	Ddx10	1.11773
Polr3g	Snora33	1.42914		Taf9	2810032G03Rik	1.11708
Polr3a	Slain2	1.42869		Taf9	Ccne2	1.11681
Polr3g	2610524H06Rik	1.42324		Gtf2a2	Cdk8	1.11529
Polr3g	4930513N10Rik	1.41998		Taf9	Irx5	1.11526
Polr3g	Ptdss1	1.41881		Taf9	Scamp4	1.11524
Polr3a	Ltbp4	1.41603		Gtf2a2	Ccdc88a	1.11452
Polr3g	Mov10	1.4121		Taf9	Gm2115	1.11441
Polr3a	Fam220a	1.41199		Taf9	4930555G01Rik	1.11408
Polr3a	Toe1	1.41167		Taf9	Gm15545	1.11406
Polr3a	Fhit	1.41021		Gtf2a2	Plet1os	1.11405
Polr3g	Mphosph8	1.4084		Gtf2a2	Hyal4	1.11375
Polr3a	Cyb5r1	1.40296		Taf9	Rbp7	1.11359
Polr3a	Eftud1	1.40174		Gtf2a2	Tmtc2	1.11066
Polr3a	Gm38416	1.40042		Gtf2a2	Rfx4	1.11033
Polr3g	Zfr2	1.39935		Taf9	Olfr456	1.10983
Polr3g	Mettl13	1.39695		Gtf2a2	Hmgn3	1.10982
Polr3g	Top3a	1.39504		Taf9	A630089N07Rik	1.10781
Polr3a	BC052688	1.39333		Gtf2a2	Xpo5	1.10753
Polr3a	Igfbp5	1.39327		Gtf2a2	Ankhd1	1.1072
Polr3g	Tacc1	1.39132		Gtf2a2	Olfr723	1.10534
Polr3g	Kif26b	1.38923		Taf9	Gm715	1.10312
Polr3a	Cnga4	1.38867		Taf9	Fcgr3	1.10278
Polr3a	Gbas	1.38383		Gtf2a2	Lgals3bp	1.10189
Polr3g	Caprin2	1.38306		Gtf2a2	Slc22a3	1.1016
Polr3g	Gigyf1	1.38166		Gtf2a2	Flt4	1.10003
Polr3a	4921517D22Rik	1.38165		Gtf2a2	Usp27x	1.09906
Polr3a	Shb	1.38029		Taf9	Ajap1	1.09555
Polr3g	Ndufb3	1.37953		Taf9	Ubp1	1.09301
Polr3a	Abcd3	1.37843		Taf9	Vmn1r201	1.09278
Polr3a	Ticam1	1.37404		Taf9	Slc45a2	1.09187
Polr3a	Cog8	1.37239		Gtf2a2	Tsacc	1.09185
Polr3a	D030040B21Rik	1.37112		Taf9	Gnmt	1.09014
Polr3g	Pitrm1	1.37091		Taf9	Zc3h3	1.08981
Polr3a	Renbp	1.3693		Taf9	1700125G02Rik	1.08974
Polr3a	Cutal	1.36686		Taf9	Rgs4	1.08941
Polr3a	Gm13157	1.36663		Gtf2a2	Ldhc	1.08922
Polr3a	Kif9	1.36341		Taf9	Cdk20	1.08902
Polr3a	Rab11fip4os1	1.36255		Gtf2a2	Nt5e	1.08773
Polr3a	Nsun6	1.36153		Gtf2a2	Leap2	1.08755
Polr3g	Plat	1.35981		Taf9	Ocm	1.08684
Polr3g	Mir8116	1.35865		Gtf2a2	Higd1b	1.08617
Polr3g	Xpo4	1.35536		Gtf2a2	Cdc7	1.08525
Polr3a	Myrf	1.35456		Gtf2a2	Pitx2	1.08485
Polr3g	Wdr75	1.3525		Gtf2a2	Dnd1	1.08448
Polr3a	Acadvl	1.35159		Taf9	Frzb	1.08443
Polr3g	Tmem158	1.35132		Gtf2a2	Gng11	1.08414
Polr3g	Ttc30a2	1.3508		Gtf2a2	Acyp2	1.08389
Polr3g	Gja4	1.34552		Taf9	Ambn	1.08374
Polr3g	Ftsj3	1.34536		Gtf2a2	BC029722	1.08328
Polr3a	Rab3gap2	1.34446		Gtf2a2	Plekhb1	1.08256
Polr3g	Mmadhc	1.34076		Gtf2a2	Plekha3	1.08207
Polr3g	Ntan1	1.33846		Gtf2a2	Fam103a1	1.08134
Polr3g	Zfp516	1.33805		Gtf2a2	Lrrtm2	1.08127
Polr3a	Lrrc61	1.33592		Gtf2a2	Gmfg	1.08091
Polr3a	Ocln	1.33468		Gtf2a2	Cbx6	1.08029
Polr3g	Dlg4	1.3304		Gtf2a2	Dolk	1.0802
Polr3g	Cfap36	1.32964		Taf9	4933424G05Rik	1.07991
Polr3g	Mrpl41	1.32699		Gtf2a2	Mesp2	1.07979
Polr3g	Riok1	1.32481		Gtf2a2	Ptpn4	1.07965
Polr3a	Fam208a	1.32445		Gtf2a2	Palm3	1.07899
Polr3a	Mgarp	1.32362		Gtf2a2	D930020B18Rik	1.07811
Polr3g	Defb25	1.32288		Gtf2a2	Cyp3a11	1.07698
Polr3g	Pltp	1.32158		Taf9	Exoc8	1.07694
Polr3g	Polr1b	1.31935		Taf9	Ndnl2	1.07632
Polr3g	Rpain	1.31913		Taf9	Arhgap40	1.07602
Polr3g	Eif3g	1.31068		Gtf2a2	Mrpl57	1.07572
Polr3a	Pgm2l1	1.30926		Gtf2a2	Gm13498	1.07571
Polr3a	Rhd	1.30563		Taf9	Olfr1086	1.07567
Polr3g	Grwd1	1.30346		Gtf2a2	Cyp4f13	1.07564
Polr3a	Dnajc17	1.30275		Taf9	Olfr1252	1.07523
Polr3a	Mrpl30	1.30251		Gtf2a2	Ccr3	1.07498
Polr3g	Rabl3	1.2997		Taf9	Wash1	1.07456
Polr3g	Gm16063	1.29847		Gtf2a2	Snx29	1.07455
Polr3a	Polr1a	1.2969		Taf9	Unc5c	1.07387
Polr3g	Zfp397	1.29686		Taf9	Kdelc2	1.07342
Polr3g	Tmem50a	1.29665		Taf9	Sdhaf1	1.07336
Polr3g	Prr13	1.29227		Gtf2a2	Kng1	1.07277
Polr3a	Lmx1a	1.29152		Taf9	Klrk1	1.0726
Polr3g	Vps72	1.28935		Gtf2a2	Catsper2	1.07209
Polr3g	Fam228b	1.2879		Taf9	Cpeb4	1.07099
Polr3a	Ak4	1.28617		Taf9	Zfp521	1.07075
Polr3g	Slc5a4b	1.28602		Taf9	B3galt5	1.07059
Polr3a	Wbscr27	1.28424		Gtf2a2	Mapkbp1	1.07029
Polr3g	Cry2	1.28182		Gtf2a2	Otogl	1.0675
Polr3g	Sh3pxd2a	1.28174		Gtf2a2	Tcaf1	1.06704
Polr3g	Vmn1r112	1.27827		Gtf2a2	Vdac2	1.06426
Polr3g	Entpd6	1.2773		Gtf2a2	Slc5a5	1.06406
Polr3g	0610010F05Rik	1.27671		Gtf2a2	Phf11a	1.06387
Polr3g	Ccdc130	1.27513		Taf9	Gm3763	1.06253
Polr3g	4933413J09Rik	1.27464		Taf9	Emc8	1.06214
Polr3a	Foxo3	1.27457		Gtf2a2	Vmn1r204	1.06214
Polr3g	Pcgf3	1.27352		Gtf2a2	Zfyve9	1.06153
Polr3a	Eid2b	1.27282		Taf9	Zfp672	1.06145
Polr3g	Gm16845	1.27262		Gtf2a2	Mybbp1a	1.06103
Polr3g	Jmjd1c	1.26627		Gtf2a2	Wasf3	1.06004
Polr3g	Serbp1	1.26575		Taf9	Wdr1	1.05944
Polr3a	Mrps11	1.26428		Taf9	Tmem234	1.0594
Polr3a	Ankrd28	1.26408		Gtf2a2	Ndfip2	1.05916
Polr3a	Aldh1a1	1.26357		Gtf2a2	Esr2	1.0588
Polr3g	Mid1ip1	1.26219		Gtf2a2	Grm7	1.05775
Polr3a	1700030K09Rik	1.25891		Gtf2a2	Ikbip	1.05747
Polr3g	Ltbp4	1.25885		Gtf2a2	Vmn2r56	1.05699
Polr3g	Zcchc2	1.25811		Gtf2a2	Chd4	1.05682
Polr3g	Arpc5l	1.25742		Taf9	Cplx1	1.05623
Polr3g	Lrrc59	1.25694		Gtf2a2	Sptlc2	1.05601
Polr3g	Ascc1	1.25689		Taf9	Kctd19	1.05566
Polr3g	Hoxc13	1.25445		Taf9	Kat6a	1.05489
Polr3g	Best2	1.25187		Gtf2a2	Cwf19l2	1.05486
Polr3a	Rad51ap2	1.24936		Gtf2a2	Prkar1b	1.05454
Polr3g	Taf9	1.24723		Gtf2a2	Epb4.1l4a	1.05397
Polr3g	Nat14	1.24633		Taf9	Wbp1	1.05349
Polr3g	4930528D03Rik	1.24498		Taf9	Slc27a5	1.05322
Polr3g	Gbp7	1.24378		Gtf2a2	Olfr385	1.05266
Polr3a	Lpcat2	1.2417		Taf9	Vmn1r216	1.05082
Polr3g	Rasa1	1.2416		Gtf2a2	Bid	1.05012
Polr3a	1810041L15Rik	1.24119		Gtf2a2	Met	1.04875
Polr3g	Zfp810	1.23972		Taf9	1700017L05Rik	1.04852
Polr3a	Cdk9	1.23906		Gtf2a2	Cyp4f41-ps	1.04763
Polr3g	S1pr1	1.23779		Taf9	5430401F13Rik	1.04692
Polr3a	Etfa	1.23777		Gtf2a2	Miip	1.04579
Polr3g	Sh3bp2	1.23702		Gtf2a2	Mylpf	1.04557
Polr3a	Gna11	1.23619		Gtf2a2	Dars2	1.04508
Polr3a	Ccl25	1.23466		Gtf2a2	Gm26688	1.04498
Polr3a	Fam131c	1.23454		Taf9	Wscd1	1.04395
Polr3a	Arpc2	1.23424		Gtf2a2	Ccdc159	1.04382
Polr3a	Dnajc24	1.23041		Gtf2a2	1700008J07Rik	1.04326
Polr3g	Acadl	1.23023		Taf9	Tmem5	1.04306
Polr3a	Fbxw11	1.22879		Taf9	Plin5	1.04266
Polr3g	Kctd2	1.2285		Gtf2a2	Zfp956	1.04249
Polr3g	Nck2	1.22709		Taf9	Triap1	1.04197
Polr3a	Dcaf17	1.22681		Gtf2a2	Ift57	1.04095
Polr3a	Usp45	1.22608		Gtf2a2	Zdhhc6	1.03991
Polr3g	Urb1	1.22245		Gtf2a2	Lyz1	1.03932
Polr3g	Ephb3	1.22222		Gtf2a2	Igfbp4	1.03849
Polr3a	Noa1	1.22118		Gtf2a2	Tslp	1.03825
Polr3a	Adam17	1.21912		Taf9	Gm16294	1.03812
Polr3a	Tox2	1.21863		Taf9	Olfr1323	1.03798
Polr3a	Rpl14-ps1	1.21814		Gtf2a2	Snx31	1.03765
Polr3a	Cbln1	1.21598		Gtf2a2	Gpr176	1.03755
Polr3a	Mgam	1.21467		Taf9	Clec1a	1.03744
Polr3g	Ciao1	1.21365		Gtf2a2	4930539C22Rik	1.03619
Polr3a	Dpp7	1.21251		Taf9	Pbx2	1.03573
Polr3a	Dnm3	1.21195		Gtf2a2	Gm4890	1.03565
Polr3a	Usp21	1.21187		Taf9	Gm11426	1.03553
Polr3a	Ube2h	1.21017		Taf9	Cyb561d1	1.03543
Polr3a	Sh2b2	1.20782		Taf9	B230118H07Rik	1.03542
Polr3g	Gm5134	1.20728		Gtf2a2	Zbtb22	1.03521
Polr3a	Nup62-il4i1	1.20593		Gtf2a2	Mir1970	1.03521
Polr3g	Ccdc79	1.20539		Taf9	Scube1	1.03472
Polr3g	St6gal1	1.20511		Taf9	Cxcr5	1.03376
Polr3a	4930526I15Rik	1.20445		Taf9	1700120G07Rik	1.03356
Polr3g	S1pr3	1.20362		Taf9	Fbxw18	1.03348
Polr3a	Zfp651	1.2028		Gtf2a2	Mzt1	1.03347
Polr3a	Olfr976	1.19959		Taf9	Olfr485	1.03333
Polr3a	Exoc6	1.19831		Gtf2a2	Akr1cl	1.03283
Polr3a	Aldoc	1.19389		Gtf2a2	Athl1	1.03208
Polr3g	Anxa4	1.19337		Gtf2a2	Abca17	1.0315
Polr3a	Lrrc42	1.18895		Taf9	Snord16a	1.03108
Polr3g	Rbm28	1.18851		Taf9	Ldhb	1.02939
Polr3g	2310040G24Rik	1.18841		Gtf2a2	Smad3	1.0282
Polr3a	Arx	1.18811		Gtf2a2	Vmn1r229	1.02748
Polr3a	Tmem62	1.18768		Gtf2a2	Ceacam19	1.02704
Polr3a	Zfp616	1.18738		Gtf2a2	Edar	1.02677
Polr3a	1600002H07Rik	1.18561		Gtf2a2	Ephb2	1.02632
Polr3g	Cars2	1.18438		Gtf2a2	Wdfy3	1.02461
Polr3g	Mtif2	1.18199		Taf9	Med13l	1.02416
Polr3g	Gosr1	1.18133		Taf9	Stk38	1.02393
Polr3g	Fam21	1.17836		Taf9	Pim2	1.02377
Polr3a	Hdac4	1.17757		Gtf2a2	Limch1	1.02026
Polr3a	Mms22l	1.17646		Taf9	Mme	1.0184
Polr3a	Slc4a11	1.17347		Taf9	Myo5a	1.01775
Polr3g	Cisd2	1.1727		Taf9	Pde6h	1.01729
Polr3g	B4galnt2	1.17257		Taf9	Cyp2d12	1.01717
Polr3g	AA792892	1.17178		Taf9	Gm6880	1.01694
Polr3g	4933427D14Rik	1.1708		Taf9	4921529L05Rik	1.01572
Polr3a	Uckl1	1.16734		Gtf2a2	Il21	1.01557
Polr3a	Rpl29	1.16701		Gtf2a2	Cabs1	1.01511
Polr3g	Nmt1	1.16676		Taf9	Itga7	1.01471
Polr3g	Gm17026	1.16456		Gtf2a2	Cdhr3	1.01454
Polr3a	4933433G15Rik	1.16397		Taf9	1700028P14Rik	1.01412
Polr3a	Zfp600	1.16155		Gtf2a2	P2ry4	1.01407
Polr3g	1700024I08Rik	1.16048		Taf9	Tmco4	1.01404
Polr3g	Prkaa1	1.15888		Gtf2a2	Ttyh1	1.01354
Polr3a	Kat6a	1.15828		Gtf2a2	Tulp3	1.01328
Polr3g	Fcho1	1.15809		Gtf2a2	Cd163l1	1.01285
Polr3a	Nlrp9b	1.15744		Gtf2a2	Fam219a	1.01134
Polr3a	Nol6	1.15585		Gtf2a2	Irak1bp1	1.01126
Polr3a	Tnpo1	1.15478		Gtf2a2	Cnot6	1.01115
Polr3g	Ccs	1.1538		Taf9	Tmprss11g	1.01114
Polr3a	Shtn1	1.15372		Gtf2a2	2510009E07Rik	1.00977
Polr3g	Ankzf1	1.15195		Taf9	Ccdc17	1.00879
Polr3a	Rps6ka1	1.15062		Gtf2a2	Ccdc106	1.00866
Polr3g	A430078I02Rik	1.14998		Taf9	Vmn1r181	1.00821
Polr3g	Smdt1	1.14903		Gtf2a2	1810044D09Rik	1.0082
Polr3a	Slc26a2	1.149		Taf9	Clec10a	1.00719
Polr3a	Entpd2	1.14743		Taf9	Bri3	1.00648
Polr3g	Vwce	1.14521		Taf9	Ctla2b	1.00594
Polr3a	Txndc11	1.14502		Gtf2a2	Vsx2	1.00551
Polr3a	Dctn5	1.14267		Gtf2a2	Bex4	1.0054
Polr3a	Sssca1	1.14265		Taf9	Vangl2	1.00473
Polr3a	Gm5635	1.14238		Taf9	Arhgef9	1.00471
Polr3a	Sema6c	1.14108		Taf9	Sema6c	1.00295
Polr3g	Zfx	1.14106		Taf9	Syn2	1.00174
Polr3g	Csnk2b	1.13948		Gtf2a2	Npas1	1.00146
Polr3a	Clcc1	1.13911		Gtf2a2	Micall2	1.00107
Polr3g	Wasl	1.13659		Taf9	Gm6682	1.00065
Polr3a	Cdk12	1.13505		Gtf2a2	Myh4	1.00065
Polr3g	Ankrd17	1.13128		Gtf2a2	Clec5a	1.00056
Polr3a	Pacs1	1.12971		Taf9	Il20ra	1.00006
Polr3a	Adm	1.12897		Polr3g	Fau	2.82945
Polr3a	Vti1b	1.12784		Polr3g	Platr17	2.76176
Polr3g	Grpel1	1.12713		Polr3a	Snx6	2.61801
Polr3a	Rab3a	1.12498		Polr3g	Mrpl2	2.54261
Polr3g	Trpm3	1.12229		Polr3a	Jmjd1c	2.26062
Polr3g	Pgap3	1.12166		Polr3a	Wwc1	2.20705
Polr3a	Fbxo42	1.12151		Polr3a	Rpl31	2.18807
Polr3a	Plod1	1.11883		Polr3a	Krt23	2.18688
Polr3g	Anks1b	1.11767		Polr3g	Fut11	2.17785
Polr3a	Tnr	1.11603		Polr3a	Nlrp9b	2.14149
Polr3g	Psrc1	1.1145		Polr3g	Sh3bgrl3	2.12898
Polr3g	Clcn4-2	1.1142		Polr3g	Uba52	2.1229
Polr3g	Polr3b	1.11386		Polr3g	Anp32a	2.10922
Polr3g	Os9	1.11363		Polr3a	Cyp4b1-ps2	2.07368
Polr3g	Sfswap	1.11353		Polr3a	1500015L24Rik	1.95802
Polr3a	Fam102b	1.11343		Polr3a	Cpsf6	1.94093
Polr3a	Znrf1	1.11334		Polr3g	Atp8b1	1.91415
Polr3g	Wbp1	1.11301		Polr3g	Tor4a	1.91171
Polr3a	Nploc4	1.11216		Polr3a	Hesx1	1.90185
Polr3a	Fa2h	1.11196		Polr3a	Sema5a	1.84257
Polr3g	Tmem120b	1.11123		Polr3a	Lst1	1.83202
Polr3a	Tbxa2r	1.11013		Polr3a	Rab11a	1.76893
Polr3a	Cracr2a	1.10818		Polr3a	Umad1	1.70592
Polr3a	D5Ertd579e	1.10786		Polr3g	Tspyl3	1.67665
Polr3a	Prex1	1.10687		Polr3a	Chgb	1.67104
Polr3g	Tet1	1.1061		Polr3a	Arl4a	1.64111
Polr3a	Brpf3	1.10298		Polr3a	Fam110c	1.60944
Polr3a	Tars	1.10263		Polr3g	Slc7a6os	1.60266
Polr3a	Pbxip1	1.10244		Polr3a	Ccdc173	1.59645
Polr3a	Kremen2	1.10128		Polr3a	Gba2	1.58435
Polr3a	Tmem222	1.10073		Polr3a	Pja1	1.58187
Polr3g	Sdhaf1	1.10019		Polr3g	Cpsf7	1.58063
Polr3a	Slc2a4	1.09943		Polr3a	AI182371	1.57847
Polr3g	Tex26	1.09634		Polr3g	Nipal1	1.57812
Polr3g	Pak1ip1	1.09627		Polr3g	Ctif	1.57454
Polr3a	Ina	1.09501		Polr3a	Zfp773	1.5663
Polr3a	Pmm1	1.09453		Polr3a	Olfr878	1.56292
Polr3a	Trib1	1.09434		Polr3a	1700093K21Rik	1.56157
Polr3a	Pcx	1.09419		Polr3a	Zfp626	1.54572
Polr3a	Eif3b	1.09373		Polr3a	Rhbdd1	1.53439
Polr3g	Incenp	1.09167		Polr3a	Wnt1	1.52511
Polr3a	Galt	1.08994		Polr3a	Zcchc7	1.52045
Polr3g	Rpl29	1.0866		Polr3g	Mrpl38	1.51933
Polr3g	Gk5	1.08644		Polr3a	Tada3	1.5067
Polr3a	Nif3l1	1.08628		Polr3g	Ddah2	1.49792
Polr3g	Snord99	1.08371		Polr3a	1700123K08Rik	1.49493
Polr3g	Sh3d21	1.08362		Polr3a	Cyp2d26	1.4916
Polr3g	Arpc5	1.07997		Polr3a	Proca1	1.49114
Polr3g	Mir6352	1.07934		Polr3g	Prpf18	1.48589
Polr3g	Dctn6	1.0792		Polr3g	A430090L17Rik	1.48526
Polr3a	Ufc1	1.0788		Polr3g	Zmym3	1.47665
Polr3a	Slc6a1	1.07827		Polr3a	Ptgdr	1.47007
Polr3a	Gabpa	1.07752		Polr3a	Dytn	1.4638
Polr3a	Appbp2	1.07581		Polr3a	Olfr1423	1.46316
Polr3g	Eif5b	1.07577		Polr3a	Gm2696	1.46284
Polr3g	Cyp20a1	1.07552		Polr3a	Nr5a1	1.46128
Polr3g	Atrip	1.07332		Polr3a	Wfdc2	1.45859
Polr3g	Tmem205	1.07173		Polr3g	Acsl4	1.44594
Polr3a	Ccne2	1.07075		Polr3a	Xrcc4	1.44585
Polr3g	Angptl2	1.07068		Polr3a	Sh3bgrl2	1.44218
Polr3g	Fam20b	1.06834		Polr3g	Card14	1.44201
Polr3a	Golga5	1.06767		Polr3a	Icam5	1.44156
Polr3g	Asah2	1.06681		Polr3a	Rasgrp1	1.44105
Polr3a	Atp6v0a1	1.06176		Polr3a	Arl13a	1.43887
Polr3a	Mapre2	1.06174		Polr3g	D730048I06Rik	1.43545
Polr3a	Oasl1	1.0615		Polr3g	Tmem57	1.43369
Polr3g	Tmem177	1.06102		Polr3a	Chit1	1.43153
Polr3g	Tnfaip6	1.05848		Polr3a	Ddah2	1.42185
Polr3a	Cnot11	1.05755		Polr3a	Abo	1.41747
Polr3g	Impdh2	1.05732		Polr3a	Serpini2	1.41621
Polr3a	Cln8	1.05274		Polr3a	Epgn	1.41439
Polr3a	D130043K22Rik	1.05233		Polr3a	Atp6v0a1	1.41411
Polr3g	Stk10	1.05203		Polr3a	Rbm4b	1.41369
Polr3a	Patz1	1.05185		Polr3a	Terf2ip	1.41145
Polr3g	Fam84b	1.05133		Polr3g	Sept12	1.40854
Polr3a	Ssbp1	1.04968		Polr3a	Scnm1	1.40762
Polr3a	Dzip3	1.04947		Polr3g	Phkg1	1.40697
Polr3a	Adam19	1.04898		Polr3a	Olfr340	1.40559
Polr3g	Plekhm2	1.04741		Polr3a	Efr3a	1.40391
Polr3a	Platr22	1.04733		Polr3a	5430427O19Rik	1.40346
Polr3g	Smyd4	1.04643		Polr3a	Zdhhc14	1.40239
Polr3g	Rpp40	1.04633		Polr3g	Ogfod2	1.39976
Polr3a	Palb2	1.04475		Polr3a	Cst7	1.39736
Polr3a	Actr10	1.04265		Polr3a	Rabl3	1.39657
Polr3g	Ggps1	1.04183		Polr3g	Rfwd3	1.38992
Polr3a	Hus1	1.04175		Polr3g	C030034I22Rik	1.38965
Polr3a	4931428L18Rik	1.04108		Polr3a	Olfr1057	1.38196
Polr3g	Amacr	1.03918		Polr3g	2810021J22Rik	1.38041
Polr3a	Cenpm	1.03821		Polr3a	Gm11978	1.38022
Polr3g	Upk3a	1.03722		Polr3a	Mb21d2	1.37953
Polr3g	Gm16861	1.03156		Polr3g	Dpm1	1.37918
Polr3a	Tcea3	1.02932		Polr3a	Tm9sf1	1.37864
Polr3a	Arl14epl	1.02757		Polr3g	Sorbs2	1.37762
Polr3g	Brf1	1.02666		Polr3a	Tmem236	1.37024
Polr3g	Apoe	1.02641		Polr3a	Tjp3	1.3632
Polr3a	Cml2	1.02432		Polr3a	Cd2	1.3628
Polr3a	Kat2a	1.02427		Polr3a	Atp8b2	1.36267
Polr3g	4933429K18Rik	1.02318		Polr3g	Cmc1	1.36247
Polr3g	Nsmce4a	1.0186		Polr3g	Zc3hav1	1.36045
Polr3a	Cyth4	1.01774		Polr3a	Mrgprb3	1.36014
Polr3g	1700001L05Rik	1.01636		Polr3a	Atf3	1.36013
Polr3a	Clptm1l	1.01469		Polr3a	AI429214	1.35913
Polr3g	Ercc6l	1.0131		Polr3a	Gm38413	1.35687
Polr3g	Heatr5b	1.01289		Polr3a	Pip	1.35586
Polr3g	Nxt1	1.01012		Polr3g	Kdm3a	1.355
Polr3g	Ccdc60	1.00601		Polr3g	Pld3	1.35356
Polr3a	2900041M22Rik	1.00184		Polr3g	Cdk16	1.35242
Polr3g	Gata1	1.00126		Polr3a	Pcdh19	1.35205
Polr3a	Vps39	1.0008		Polr3a	2810032G03Rik	1.35187
Polr3g	Slc1a1	1.00061		Polr3a	Gm8787	1.35106
Ncbp2	Zfp111	2.6606		Polr3a	Usp37	1.35075
Ncbp2	Fam208a	2.55899		Polr3g	Slc38a6	1.34995
Ncbp2	Gm11665	2.53974		Polr3a	Pcdhb13	1.34938
Ncbp2	Chd7	2.28886		Polr3a	Ushbp1	1.34815
Ncbp2	Slc35f2	2.2646		Polr3a	Camk2b	1.34286
Ncbp2	Tbc1d13	2.20184		Polr3g	Usp24	1.34193
Ncbp2	Sf3a2	1.76324		Polr3g	Kdm4a	1.33815
Ncbp2	Emc10	1.69589		Polr3a	Ubtfl1	1.3372
Ncbp2	Arf2	1.67817		Polr3a	Mamld1	1.33682
Ncbp2	Kifap3	1.6696		Polr3a	Slc39a5	1.3364
Ncbp2	Chd2	1.5785		Polr3g	Sidt2	1.33548
Ncbp2	Wsb2	1.57272		Polr3g	Morf4l1	1.33518
Ncbp2	Afmid	1.56935		Polr3a	Utf1	1.33057
Ncbp2	Edc4	1.56239		Polr3a	Il17f	1.32996
Ncbp2	Trim25	1.54383		Polr3a	Slc6a13	1.32852
Ncbp2	Ptpn2	1.54239		Polr3a	Ablim3	1.32781
Ncbp2	Asic1	1.51885		Polr3a	4930503B20Rik	1.32557
Ncbp2	Taf7l	1.51429		Polr3a	E330017L17Rik	1.32456
Ncbp2	Pdxk-ps	1.49823		Polr3a	2310039L15Rik	1.32117
Ncbp2	Il10	1.4851		Polr3g	Gm2721	1.32021
Ncbp2	3110040N11Rik	1.48366		Polr3g	Gtf3c4	1.31902
Ncbp2	Lsm2	1.47439		Polr3g	Scyl2	1.31868
Ncbp2	Fam21	1.47023		Polr3a	Wfdc11	1.31858
Ncbp2	Eftud1	1.45924		Polr3g	Deb1	1.31794
Ncbp2	Defb23	1.45674		Polr3g	Wdr3	1.31643
Ncbp2	Kcnu1	1.45317		Polr3a	Wdr93	1.31147
Ncbp2	Ralgds	1.44692		Polr3g	Kcnj12	1.31044
Ncbp2	Lrrc8e	1.43593		Polr3g	Gtf2h4	1.30939
Ncbp2	Tspan6	1.42547		Polr3a	Klk1b7-ps	1.30901
Ncbp2	Ddx49	1.41664		Polr3a	C330024C12Rik	1.30746
Ncbp2	Pde4a	1.40834		Polr3a	Serpinb1b	1.30552
Ncbp2	Bcl6	1.4073		Polr3a	Trim17	1.30478
Ncbp2	Cep57l1	1.4057		Polr3g	Tmtc4	1.30407
Ncbp2	Nt5dc3	1.40053		Polr3a	Esp18	1.3028
Ncbp2	Gcnt4	1.39322		Polr3a	Nutf2	1.30272
Ncbp2	0610007P14Rik	1.38892		Polr3g	Mon1b	1.30197
Ncbp2	Plekhg5	1.38827		Polr3g	Scd2	1.30169
Ncbp2	Suv420h2	1.38437		Polr3g	Frat2	1.29992
Ncbp2	Rps19bp1	1.38197		Polr3a	Fbxw18	1.29925
Ncbp2	H2-M10.4	1.3713		Polr3g	Flna	1.29862
Ncbp2	B4galt3	1.36724		Polr3a	Drd3	1.29786
Ncbp2	Pla2g6	1.36283		Polr3g	Atg16l2	1.2976
Ncbp2	Dcun1d4	1.36106		Polr3a	Cacng5	1.29588
Ncbp2	Gja4	1.35985		Polr3a	Gpr88	1.29569
Ncbp2	9430015G10Rik	1.35773		Polr3g	Tmem263	1.29551
Ncbp2	Dnph1	1.35473		Polr3g	Tm6sf2	1.29471
Ncbp2	Zfp87	1.35146		Polr3g	2900097C17Rik	1.29335
Ncbp2	Poldip2	1.35129		Polr3g	Apex1	1.29286
Ncbp2	Vapa	1.34928		Polr3a	BC051019	1.29045
Ncbp2	Plxdc2	1.34724		Polr3a	Rab11fip3	1.29006
Ncbp2	Gnpda2	1.34639		Polr3a	Lrrc49	1.28366
Ncbp2	Htr7	1.34401		Polr3a	Olfr1356	1.28198
Ncbp2	Mtss1	1.3439		Polr3a	Pdap1	1.28085
Ncbp2	Pnldc1	1.34348		Polr3g	B020004J07Rik	1.28081
Ncbp2	Stk40	1.33667		Polr3a	Gpr141	1.27832
Ncbp2	Actr10	1.32744		Polr3a	Gm10375	1.27792
Ncbp2	Dnajc10	1.32054		Polr3a	Lbp	1.27661
Ncbp2	Rel	1.31811		Polr3a	Olfr1314	1.27582
Ncbp2	Zfp472	1.31098		Polr3g	Arpc5	1.27477
Ncbp2	Tor4a	1.30666		Polr3g	Actr5	1.2728
Ncbp2	Il2ra	1.30596		Polr3a	St3gal4	1.27257
Ncbp2	Gm19710	1.30304		Polr3a	Ipo5	1.26976
Ncbp2	Rad51ap2	1.30061		Polr3a	Fam114a1	1.26645
Ncbp2	Usp11	1.29956		Polr3g	Xiap	1.26121
Ncbp2	Gga1	1.29851		Polr3a	Pcdhb3	1.26031
Ncbp2	Ppp1r2-ps3	1.29696		Polr3g	Cadm4	1.25862
Ncbp2	Klc3	1.29688		Polr3a	Zbtb9	1.25841
Ncbp2	Mnd1	1.296		Polr3a	Mcpt2	1.25647
Ncbp2	Ldah	1.29468		Polr3a	BC029214	1.25574
Ncbp2	Tmem38a	1.29394		Polr3a	Bglap3	1.2547
Ncbp2	Rnf219	1.28946		Polr3a	Rcvrn	1.25284
Ncbp2	Shc4	1.28699		Polr3g	Galnt2	1.24843
Ncbp2	Zfp185	1.28289		Polr3a	Olfr639	1.24726
Ncbp2	Alg3	1.28164		Polr3a	Aspa	1.24609
Ncbp2	Zfp641	1.27902		Polr3a	Smim11	1.24602
Ncbp2	Kif3b	1.27381		Polr3a	Tmf1	1.24492
Ncbp2	Mcm6	1.27085		Polr3a	1700049E22Rik	1.24464
Ncbp2	Siah1a	1.27044		Polr3g	Cul4a	1.2437
Ncbp2	Brat1	1.26968		Polr3g	Rrbp1	1.24344
Ncbp2	Ppm1l	1.26687		Polr3a	6430710C18Rik	1.24224
Ncbp2	Haus7	1.26618		Polr3g	Isyna1	1.24162
Ncbp2	Tm9sf4	1.26472		Polr3a	4930413F20Rik	1.23212
Ncbp2	Vwc2	1.26386		Polr3a	Ndor1	1.23192
Ncbp2	Noc4l	1.26335		Polr3a	Pold4	1.23155
Ncbp2	Ss18l1	1.2627		Polr3a	Sult2a5	1.23037
Ncbp2	Plg	1.26165		Polr3g	Fabp7	1.23012
Ncbp2	Drd1	1.25388		Polr3g	A830080D01Rik	1.22881
Ncbp2	Jak2	1.25336		Polr3a	Prr22	1.2283
Ncbp2	Mrpl14	1.25201		Polr3g	Ppp2r4	1.22818
Ncbp2	Zkscan16	1.2508		Polr3g	Arl4d	1.22789
Ncbp2	Ddt	1.24925		Polr3a	Gm2115	1.22603
Ncbp2	Fam3c	1.2481		Polr3a	St3gal5	1.22577
Ncbp2	Bax	1.24375		Polr3g	Zscan26	1.22565
Ncbp2	Atg2a	1.24367		Polr3a	Ppbp	1.22529
Ncbp2	Id1	1.23971		Polr3g	Gnl1	1.22503
Ncbp2	E130308A19Rik	1.23289		Polr3g	Coro7	1.22455
Ncbp2	Ube2n	1.23152		Polr3a	1190002N15Rik	1.22384
Ncbp2	1700029P11Rik	1.2298		Polr3a	Rab11fip4	1.22282
Ncbp2	Zfp251	1.22523		Polr3g	Prrx2	1.21935
Ncbp2	Pzp	1.22388		Polr3g	Nr1d1	1.21886
Ncbp2	Zfp174	1.22103		Polr3a	Ptprv	1.21784
Ncbp2	Oas1b	1.21827		Polr3a	Tmem144	1.21636
Ncbp2	Spc25	1.2132		Polr3a	Mx2	1.21456
Ncbp2	Dtl	1.2061		Polr3a	Olfr544	1.21449
Ncbp2	Trpm1	1.20366		Polr3a	Rfx3	1.21431
Ncbp2	Dus3l	1.2032		Polr3a	Igtp	1.21397
Ncbp2	Trp53tg5	1.19805		Polr3g	Itpr3	1.21362
Ncbp2	Bcl9l	1.19345		Polr3a	Alppl2	1.21297
Ncbp2	Hdac4	1.19271		Polr3g	Dhx36	1.21291
Ncbp2	Arhgap32	1.18698		Polr3a	Dbhos	1.21287
Ncbp2	Dmtn	1.1811		Polr3a	Amer2	1.21079
Ncbp2	Mafk	1.18105		Polr3a	Nxpe3	1.21011
Ncbp2	Tbxa2r	1.17953		Polr3a	Rapgef3	1.20994
Ncbp2	Wdr75	1.17872		Polr3g	1110059G10Rik	1.20732
Ncbp2	Cyp2j6	1.17795		Polr3a	Ppp1r3a	1.20643
Ncbp2	Setd4	1.17697		Polr3a	Tbc1d19	1.205
Ncbp2	Cct2	1.17673		Polr3g	Pstk	1.20491
Ncbp2	Igf2	1.17506		Polr3a	Arrdc2	1.20478
Ncbp2	Zbtb17	1.17475		Polr3a	Selo	1.20431
Ncbp2	Bcas2	1.17122		Polr3a	Hmgb4os	1.20349
Ncbp2	Alcam	1.16967		Polr3g	Ttpa	1.20265
Ncbp2	Lgals3	1.16851		Polr3a	Ugt2b1	1.20029
Ncbp2	Mecr	1.16169		Polr3g	Sept3	1.19837
Ncbp2	Pou2f1	1.16024		Polr3a	Ccdc170	1.19548
Ncbp2	St6galnac4	1.16015		Polr3g	Crk	1.19386
Ncbp2	Dusp23	1.15831		Polr3a	Styk1	1.19227
Ncbp2	Rb1cc1	1.15024		Polr3a	Entpd6	1.19059
Ncbp2	Pagr1a	1.143		Polr3a	Dnajb4	1.19015
Ncbp2	Rnf168	1.13253		Polr3a	Olfr653	1.18876
Ncbp2	Gapvd1	1.12916		Polr3a	Taf9b	1.18812
Ncbp2	Rad9a	1.12866		Polr3g	Cyp2j5	1.18694
Ncbp2	Emc9	1.12664		Polr3a	Zmat4	1.18589
Ncbp2	Supt16	1.12624		Polr3g	Dhx32	1.18431
Ncbp2	Coq7	1.12407		Polr3g	Gprasp1	1.18425
Ncbp2	Ppp1r11	1.1219		Polr3a	Kcnh5	1.18414
Ncbp2	Fam84a	1.12006		Polr3a	Gm11992	1.18322
Ncbp2	Aurkaip1	1.11908		Polr3a	Olfr652	1.18217
Ncbp2	Scamp1	1.11615		Polr3g	Rpusd3	1.18021
Ncbp2	Ogn	1.11227		Polr3g	C330027C09Rik	1.17926
Ncbp2	Ankrd23	1.11222		Polr3g	S100a11	1.17548
Ncbp2	Sfxn2	1.11163		Polr3g	Depdc7	1.17528
Ncbp2	Emc6	1.111		Polr3a	Dnah10	1.17248
Ncbp2	Efna4	1.11061		Polr3a	Alkbh3	1.17183
Ncbp2	Alpk1	1.10666		Polr3a	Fbxl3	1.17097
Ncbp2	Vamp8	1.10658		Polr3a	Krt82	1.17064
Ncbp2	Ppp1r21	1.1057		Polr3a	Tusc5	1.1703
Ncbp2	Crtc3	1.10492		Polr3a	Olfr122	1.17011
Ncbp2	Rps19	1.10069		Polr3a	Gm1661	1.16945
Ncbp2	Vps54	1.10015		Polr3a	Zfp248	1.16862
Ncbp2	Tmem72	1.09907		Polr3a	Fgf21	1.16661
Ncbp2	Ikbip	1.09903		Polr3a	L3mbtl4	1.16575
Ncbp2	5730507C01Rik	1.09772		Polr3a	1700028E10Rik	1.16565
Ncbp2	Morc3	1.09759		Polr3g	AI837181	1.16425
Ncbp2	Gdap1	1.09725		Polr3a	Mip	1.16353
Ncbp2	Gm15760	1.09694		Polr3a	Gpm6a	1.16323
Ncbp2	Ppp1cb	1.09662		Polr3g	Plxnb1	1.16305
Ncbp2	Wdr45b	1.09632		Polr3g	Twf2	1.16026
Ncbp2	Lamb3	1.09503		Polr3a	Pla2g15	1.1601
Ncbp2	Cntn1	1.09414		Polr3a	Gm13497	1.15999
Ncbp2	0610040J01Rik	1.09303		Polr3g	Gabra3	1.15641
Ncbp2	Ftsj3	1.09274		Polr3a	Gatsl2	1.15609
Ncbp2	Pcsk9	1.09248		Polr3a	Foxp2	1.15564
Ncbp2	Golga1	1.08733		Polr3a	Fam69c	1.15559
Ncbp2	Hnrnpr	1.08663		Polr3g	Zfp729a	1.15434
Ncbp2	Gm4847	1.08623		Polr3a	Gm11426	1.15391
Ncbp2	Ftl1	1.08577		Polr3g	Stk4	1.15355
Ncbp2	Smyd5	1.0785		Polr3a	Tars	1.15278
Ncbp2	Zfp626	1.07673		Polr3a	Cnga1	1.15276
Ncbp2	Als2	1.07554		Polr3g	Vcpkmt	1.15184
Ncbp2	Frmd4b	1.07399		Polr3a	Tbc1d8	1.15083
Ncbp2	Tpd52l1	1.07228		Polr3g	Gatad2b	1.15075
Ncbp2	Rsbn1	1.07021		Polr3a	Ppapdc2	1.14977
Ncbp2	Ninj2	1.06956		Polr3a	Gm5766	1.14863
Ncbp2	Tex9	1.068		Polr3a	AU040320	1.14755
Ncbp2	Ndufb9	1.06787		Polr3a	Senp3	1.14618
Ncbp2	Xpo6	1.06561		Polr3g	Ttc27	1.14589
Ncbp2	Syt1	1.06498		Polr3a	Tbc1d30	1.14566
Ncbp2	Tprkb	1.06319		Polr3a	Skint6	1.14496
Ncbp2	A230020J21Rik	1.06223		Polr3g	Id1	1.14455
Ncbp2	Rybp	1.06117		Polr3a	4930447N08Rik	1.14351
Ncbp2	Zbtb5	1.059		Polr3a	Pdzd3	1.14042
Ncbp2	Enah	1.05721		Polr3a	Olfr435	1.13812
Ncbp2	Ddx59	1.05556		Polr3g	Nedd1	1.13767
Ncbp2	AA414768	1.05542		Polr3a	Adgrl3	1.13736
Ncbp2	Ftx	1.05475		Polr3a	Tmem67	1.13606
Ncbp2	Lancl2	1.05442		Polr3a	Trim61	1.1351
Ncbp2	Usp10	1.05271		Polr3a	Crispld1	1.13352
Ncbp2	Pomp	1.05256		Polr3a	Nbea	1.13328
Ncbp2	BC005561	1.05098		Polr3a	Olfr456	1.13237
Ncbp2	Usb1	1.05067		Polr3g	Fam212b	1.13051
Ncbp2	Ncoa7	1.03887		Polr3a	Sec61a2	1.12493
Ncbp2	Agtpbp1	1.03517		Polr3g	Nap1l4	1.12444
Ncbp2	Vps37a	1.02894		Polr3a	Gm11213	1.12436
Ncbp2	Mvk	1.02832		Polr3a	Msr1	1.12334
Ncbp2	Zfp160	1.02652		Polr3g	9430018G01Rik	1.12318
Ncbp2	Ccdc77	1.02451		Polr3a	Agpat3	1.12193
Ncbp2	Znhit3	1.02395		Polr3a	Nrk	1.1209
Ncbp2	Cbfa2t2	1.02336		Polr3a	Olfr992	1.12009
Ncbp2	Zfp109	1.0059		Polr3a	Dnah8	1.12006
Ncbp2	Hck	1.00313		Polr3a	Rangap1	1.11905
Ncbp2	Rbm45	1.00313		Polr3a	Fa2h	1.11881
Ncbp2	Cchcr1	1.00089		Polr3a	Tcf23	1.11751
				Polr3a	Pak6	1.1174
				Polr3a	Pir	1.11716
				Polr3a	Sult4a1	1.117
				Polr3g	2610005L07Rik	1.11668
				Polr3a	Olfr1131	1.11507
				Polr3a	Magoh	1.1134
				Polr3g	Napg	1.11264
				Polr3a	S100a13	1.11208
				Polr3g	Actr10	1.11199
				Polr3g	Rnf19a	1.11117
				Polr3a	Xkrx	1.11116
				Polr3a	Lrrc46	1.10974
				Polr3a	Zfp85os	1.10943
				Polr3a	Dap3	1.10865
				Polr3a	Psmc1	1.10766
				Polr3a	Spice1	1.10649
				Polr3g	Rheb	1.10611
				Polr3a	Ccne2	1.10543
				Polr3a	Xkr9	1.10173
				Polr3a	C77370	1.10157
				Polr3a	Gmfb	1.10152
				Polr3g	Map3k12	1.10078
				Polr3g	Ctu1	1.10052
				Polr3a	Kat2b	1.10012
				Polr3g	Mfsd8	1.09946
				Polr3a	Olfr655	1.09884
				Polr3a	Rab7b	1.09858
				Polr3g	Snord47	1.09847
				Polr3a	Hhatl	1.09783
				Polr3a	Spin1	1.09753
				Polr3a	Inca1	1.09724
				Polr3a	Nlrp4b	1.09602
				Polr3a	Bptf	1.09581
				Polr3g	Lasp1	1.09363
				Polr3a	Mcu	1.09294
				Polr3a	Hspa12b	1.09243
				Polr3a	Foxp3	1.09192
				Polr3g	Cdc40	1.09164
				Polr3g	Pex14	1.09051
				Polr3a	Gm13031	1.08989
				Polr3g	Stag2	1.08703
				Polr3g	Ccdc115	1.08643
				Polr3a	Dph1	1.08622
				Polr3a	Mir151	1.08504
				Polr3a	Hymai	1.08399
				Polr3a	Sstr3	1.08332
				Polr3a	Ppm1b	1.0833
				Polr3g	Tnfrsf17	1.08294
				Polr3a	AU018091	1.08286
				Polr3a	Tcerg1	1.082
				Polr3a	Plekhh2	1.08079
				Polr3a	Actn4	1.07987
				Polr3a	Gm7168	1.07933
				Polr3g	Elf2	1.07871
				Polr3a	Tbx5	1.07718
				Polr3a	Havcr2	1.07698
				Polr3a	Dock4	1.0766
				Polr3g	Col8a2	1.07634
				Polr3a	Gm16325	1.07566
				Polr3a	1110028F11Rik	1.07565
				Polr3g	2700060E02Rik	1.07517
				Polr3a	Ankrd60	1.07421
				Polr3a	Apoc1	1.07289
				Polr3g	Pogk	1.07101
				Polr3a	Prr15l	1.07092
				Polr3g	Dock6	1.06871
				Polr3a	Lingo1	1.0679
				Polr3g	Mat2b	1.06786
				Polr3g	Cope	1.06697
				Polr3a	Marveld3	1.0668
				Polr3a	Faap20	1.06563
				Polr3a	1700024F13Rik	1.06386
				Polr3a	Lipc	1.06312
				Polr3a	Dio2	1.06283
				Polr3a	Ctcfl	1.06253
				Polr3g	Cct6b	1.06188
				Polr3a	Smyd3	1.06168
				Polr3g	Sgk1	1.06127
				Polr3g	Ptprr	1.06118
				Polr3a	Mis18a	1.05926
				Polr3g	Ndufb6	1.05908
				Polr3g	Smyd5	1.05892
				Polr3a	Mug2	1.05733
				Polr3g	Rbm7	1.05728
				Polr3g	Arid5a	1.05708
				Polr3a	Ift81	1.05577
				Polr3a	Mmp14	1.055
				Polr3a	Slc39a10	1.05489
				Polr3g	Tanc1	1.05482
				Polr3a	Ttll4	1.05469
				Polr3a	Klrb1b	1.05441
				Polr3g	Olfr480	1.05435
				Polr3a	Nrg1	1.05359
				Polr3a	Gm20110	1.05301
				Polr3g	Zw10	1.05234
				Polr3a	Tsr2	1.05227
				Polr3a	Glrx2	1.05174
				Polr3g	Znrf1	1.05058
				Polr3g	Xpo1	1.05046
				Polr3a	Ldhb	1.05029
				Polr3a	Olfr1200	1.04895
				Polr3g	Ddx18	1.0489
				Polr3g	Magi3	1.04885
				Polr3g	4930579K19Rik	1.04856
				Polr3a	Hsp90b1	1.04821
				Polr3g	Gbp7	1.04795
				Polr3g	Rpl13a	1.0478
				Polr3g	Spi1	1.04707
				Polr3a	Hbegf	1.04702
				Polr3g	Zxdc	1.04662
				Polr3a	Ldlrad3	1.04564
				Polr3g	Large	1.04542
				Polr3g	Gpatch4	1.04438
				Polr3a	Kynu	1.04132
				Polr3g	Sall1	1.04129
				Polr3a	Fbxw22	1.03924
				Polr3a	Arhgef11	1.03903
				Polr3a	Pipox	1.0386
				Polr3a	Atp1b2	1.03798
				Polr3g	Slain1	1.03654
				Polr3a	Tbc1d22bos	1.03584
				Polr3a	Ints8	1.03144
				Polr3g	Cycs	1.03009
				Polr3a	Lysmd4	1.02847
				Polr3a	Ttc24	1.02785
				Polr3a	Hnf1a	1.02565
				Polr3a	Ltbp1	1.02459
				Polr3g	Ambra1	1.0231
				Polr3a	Ccdc30	1.02144
				Polr3g	Zfp42	1.02064
				Polr3a	Mir669i	1.01887
				Polr3a	Tpd52l2	1.01883
				Polr3g	Zfp422	1.01793
				Polr3a	Arg2	1.01743
				Polr3a	Gpr34	1.01703
				Polr3a	Trh	1.01611
				Polr3a	Olfr726	1.01493
				Polr3g	Tnk2	1.01474
				Polr3g	B3gat3	1.01402
				Polr3a	St3gal1	1.01335
				Polr3g	Zfp367	1.01204
				Polr3a	4930412O13Rik	1.01166
				Polr3a	Eif5b	1.01002
				Polr3a	Magea5	1.00858
				Polr3a	Olfr32	1.0083
				Polr3g	Art5	1.00779
				Polr3g	Capn11	1.00702
				Polr3a	Dusp11	1.00681
				Polr3g	Mrps26	1.00653
				Polr3g	Cstf3	1.00538
				Polr3g	Renbp	1.0014
				Polr3a	Marc1	1.00043
				Ncbp2	Uhmk1	3.83672
				Ncbp2	Pcdhgb8	2.86311
				Ncbp2	Mtap7d3	2.57658
				Ncbp2	Rab3c	2.36115
				Ncbp2	Vmn1r236	2.2698
				Ncbp2	2010310C07Rik	2.23644
				Ncbp2	1600002D24Rik	2.18619
				Ncbp2	Grifin	2.15816
				Ncbp2	Lmx1a	2.06547
				Ncbp2	Lama1	1.97892
				Ncbp2	Rars	1.95658
				Ncbp2	Hbegf	1.9381
				Ncbp2	Klf5	1.81751
				Ncbp2	Cnot2	1.80052
				Ncbp2	Ccdc96	1.78309
				Ncbp2	Ror1	1.73596
				Ncbp2	Ginm1	1.60318
				Ncbp2	Cyth4	1.60311
				Ncbp2	Gcat	1.57853
				Ncbp2	Mgat5	1.5685
				Ncbp2	Mat1a	1.56191
				Ncbp2	Efhd1	1.56107
				Ncbp2	Ankrd45	1.55788
				Ncbp2	Olfr458	1.55673
				Ncbp2	Gm11346	1.55077
				Ncbp2	Atf3	1.54997
				Ncbp2	Itgb1bp1	1.54531
				Ncbp2	Elovl1	1.52667
				Ncbp2	Gm14440	1.52034
				Ncbp2	Ofd1	1.51073
				Ncbp2	Gm3409	1.50867
				Ncbp2	Gm7977	1.5076
				Ncbp2	Usp47	1.5026
				Ncbp2	Pnky	1.49879
				Ncbp2	Abcd1	1.49871
				Ncbp2	Vmn2r97	1.49249
				Ncbp2	Bbs5	1.48191
				Ncbp2	Pcdhga6	1.48051
				Ncbp2	Glra3	1.48012
				Ncbp2	Jakmip2	1.47794
				Ncbp2	Vmn1r35	1.46285
				Ncbp2	Smco2	1.45748
				Ncbp2	Timp1	1.45286
				Ncbp2	Bcam	1.45157
				Ncbp2	Plek2	1.45122
				Ncbp2	Cdh4	1.44851
				Ncbp2	Tac4	1.44359
				Ncbp2	Vmn2r15	1.43088
				Ncbp2	Gm15319	1.42986
				Ncbp2	Fam58b	1.42664
				Ncbp2	Krt6b	1.42572
				Ncbp2	Ankrd35	1.42372
				Ncbp2	Sult1e1	1.42006
				Ncbp2	Tshz3	1.4167
				Ncbp2	4932438H23Rik	1.41628
				Ncbp2	Loxl2	1.41599
				Ncbp2	Rec114	1.41454
				Ncbp2	Rslcan18	1.40854
				Ncbp2	1110008L16Rik	1.40814
				Ncbp2	Mical1	1.40813
				Ncbp2	Crocc	1.40345
				Ncbp2	Manea	1.39732
				Ncbp2	8030442B05Rik	1.39185
				Ncbp2	Enkur	1.39144
				Ncbp2	4933405E24Rik	1.38769
				Ncbp2	Nucb1	1.38154
				Ncbp2	Cnst	1.37837
				Ncbp2	Nudt12	1.37695
				Ncbp2	Abcc9	1.37328
				Ncbp2	Akr1c21	1.3732
				Ncbp2	Vmn1r60	1.36184
				Ncbp2	Them7	1.36074
				Ncbp2	5330439B14Rik	1.35915
				Ncbp2	Olfr418	1.35823
				Ncbp2	Synpo2l	1.35654
				Ncbp2	Tmem143	1.35528
				Ncbp2	1700100I10Rik	1.35366
				Ncbp2	Dennd6a	1.35087
				Ncbp2	P2ry4	1.34976
				Ncbp2	Sh3rf1	1.34609
				Ncbp2	Csmd3	1.34559
				Ncbp2	Kcnk5	1.34371
				Ncbp2	Rasl2-9	1.33994
				Ncbp2	Olfr1066	1.3395
				Ncbp2	Cilp2	1.3377
				Ncbp2	Grhl2	1.33541
				Ncbp2	Cbln2	1.33404
				Ncbp2	A530013C23Rik	1.33186
				Ncbp2	Mir449c	1.32727
				Ncbp2	Olfr556	1.32655
				Ncbp2	Spata1	1.32629
				Ncbp2	1700092K14Rik	1.32603
				Ncbp2	Smarcd2	1.32525
				Ncbp2	Ryr2	1.32322
				Ncbp2	D930048N14Rik	1.3228
				Ncbp2	Slc41a1	1.31997
				Ncbp2	Ascl2	1.31945
				Ncbp2	Chid1	1.317
				Ncbp2	4930447K03Rik	1.31293
				Ncbp2	Prss30	1.30994
				Ncbp2	Cxcr2	1.30593
				Ncbp2	2410137M14Rik	1.30471
				Ncbp2	Gsdmcl2	1.30152
				Ncbp2	Sult5a1	1.29722
				Ncbp2	Uba5	1.29641
				Ncbp2	A830010M20Rik	1.29289
				Ncbp2	Neurod1	1.29271
				Ncbp2	Zfyve16	1.28631
				Ncbp2	Psg19	1.28499
				Ncbp2	Mir1954	1.28089
				Ncbp2	Lrrn4	1.27943
				Ncbp2	1300017J02Rik	1.27904
				Ncbp2	Lgr5	1.27825
				Ncbp2	Clec2i	1.2775
				Ncbp2	Hspa1l	1.27531
				Ncbp2	Cd70	1.27384
				Ncbp2	Tectb	1.27359
				Ncbp2	Dnase1l3	1.27318
				Ncbp2	Bsnd	1.26668
				Ncbp2	Olig3	1.2662
				Ncbp2	Arhgdig	1.26245
				Ncbp2	Gm19897	1.26207
				Ncbp2	Asph	1.26161
				Ncbp2	Itgam	1.26053
				Ncbp2	Gm11733	1.2595
				Ncbp2	Rbp1	1.25949
				Ncbp2	Mir6414	1.25587
				Ncbp2	Ebi3	1.25578
				Ncbp2	Bcas1os2	1.25458
				Ncbp2	Dlx2	1.25418
				Ncbp2	Olfr243	1.25392
				Ncbp2	Hottip	1.25287
				Ncbp2	Fuca2	1.25238
				Ncbp2	Olfr229	1.25076
				Ncbp2	Upp2	1.24952
				Ncbp2	Pex12	1.24024
				Ncbp2	Ppip5k1	1.23806
				Ncbp2	Dkk4	1.23648
				Ncbp2	Zscan4b	1.23587
				Ncbp2	Amz1	1.23548
				Ncbp2	Rab37	1.23385
				Ncbp2	F13a1	1.23326
				Ncbp2	Krtap1-4	1.22804
				Ncbp2	Vipr2	1.22777
				Ncbp2	Fam131b	1.22721
				Ncbp2	Slc25a40	1.22663
				Ncbp2	Pabpc5	1.22019
				Ncbp2	Rasgef1b	1.21974
				Ncbp2	Olfr93	1.21819
				Ncbp2	Speer8-ps1	1.21631
				Ncbp2	C130060C02Rik	1.21557
				Ncbp2	Ppp1r9a	1.21395
				Ncbp2	Mb21d1	1.21344
				Ncbp2	Ccdc160	1.21264
				Ncbp2	Itga4	1.21121
				Ncbp2	Cped1	1.21097
				Ncbp2	Ubox5	1.21095
				Ncbp2	Hirip3	1.21058
				Ncbp2	Cd40	1.20986
				Ncbp2	9430083A17Rik	1.20942
				Ncbp2	Thpo	1.20876
				Ncbp2	Olfr938	1.20808
				Ncbp2	Hspa12b	1.20799
				Ncbp2	Acvr1c	1.2063
				Ncbp2	1700123L14Rik	1.2059
				Ncbp2	Gm21859	1.2052
				Ncbp2	4930523C07Rik	1.20511
				Ncbp2	Hnrnpl	1.20396
				Ncbp2	Serpinb6a	1.2034
				Ncbp2	Olfr1475	1.20149
				Ncbp2	Cacna2d3	1.20088
				Ncbp2	Osbpl3	1.19999
				Ncbp2	Prdm5	1.19995
				Ncbp2	Msh4	1.19949
				Ncbp2	Kit	1.19452
				Ncbp2	Olfr656	1.19225
				Ncbp2	Mcoln1	1.19037
				Ncbp2	Gm5114	1.18838
				Ncbp2	Polg	1.18765
				Ncbp2	Olfr317	1.18636
				Ncbp2	Cdkl3	1.18562
				Ncbp2	Alox5ap	1.18519
				Ncbp2	Comtd1	1.18474
				Ncbp2	Ptger2	1.18458
				Ncbp2	Ap4m1	1.18355
				Ncbp2	Mcfd2	1.18316
				Ncbp2	Commd9	1.18178
				Ncbp2	Ano8	1.17537
				Ncbp2	Mef2c	1.17529
				Ncbp2	Wdr33	1.17286
				Ncbp2	Xcl1	1.16816
				Ncbp2	Cd27	1.16814
				Ncbp2	Samd15	1.16767
				Ncbp2	Aadat	1.16427
				Ncbp2	Ivd	1.16427
				Ncbp2	Jup	1.16201
				Ncbp2	Cyp3a11	1.16131
				Ncbp2	Avpr2	1.16079
				Ncbp2	1700031A10Rik	1.16026
				Ncbp2	Krtap10-10	1.16014
				Ncbp2	Slit1	1.15845
				Ncbp2	Lmo3	1.15835
				Ncbp2	Spag6l	1.15747
				Ncbp2	Hbs1l	1.15535
				Ncbp2	Gspt2	1.15432
				Ncbp2	Fbn2	1.15331
				Ncbp2	Fam221a	1.14972
				Ncbp2	Klri2	1.14742
				Ncbp2	9330199G10Rik	1.14317
				Ncbp2	Sat2	1.14316
				Ncbp2	A330033J07Rik	1.14272
				Ncbp2	Lingo2	1.14198
				Ncbp2	Cnr2	1.1397
				Ncbp2	Disp1	1.13944
				Ncbp2	St6galnac2	1.13931
				Ncbp2	Rnasek	1.13577
				Ncbp2	Pml	1.13551
				Ncbp2	Pcdhga5	1.13434
				Ncbp2	Camk2d	1.12978
				Ncbp2	Tmem45a2	1.12885
				Ncbp2	Gfi1	1.12838
				Ncbp2	AU022751	1.12731
				Ncbp2	AV064505	1.12417
				Ncbp2	Olfr1333	1.1202
				Ncbp2	Mapk12	1.11986
				Ncbp2	Rnase1	1.11872
				Ncbp2	Bmp10	1.11843
				Ncbp2	A230072E10Rik	1.11565
				Ncbp2	Icam5	1.11561
				Ncbp2	Trim15	1.11444
				Ncbp2	Msc	1.11437
				Ncbp2	Prrg2	1.11137
				Ncbp2	Igfl3	1.10918
				Ncbp2	Pop4	1.10771
				Ncbp2	Fsip1	1.10696
				Ncbp2	Gm20745	1.10573
				Ncbp2	Fbxo36	1.10349
				Ncbp2	Ddo	1.10202
				Ncbp2	Farp2	1.10002
				Ncbp2	5830418P13Rik	1.09583
				Ncbp2	Mir680-2	1.095
				Ncbp2	1700027F06Rik	1.09492
				Ncbp2	Gm12695	1.09468
				Ncbp2	Asb18	1.09326
				Ncbp2	Wdr37	1.09282
				Ncbp2	Kcnab1	1.09268
				Ncbp2	Sfxn4	1.08999
				Ncbp2	Ccdc9	1.08914
				Ncbp2	Smtnl2	1.08906
				Ncbp2	Mlip	1.08668
				Ncbp2	Mir195a	1.08092
				Ncbp2	Cdk3-ps	1.07872
				Ncbp2	Tnfsf18	1.07786
				Ncbp2	Cldn16	1.07783
				Ncbp2	Fgfbp3	1.07582
				Ncbp2	Olfr470	1.07573
				Ncbp2	Dydc1	1.07572
				Ncbp2	Aldh8a1	1.07553
				Ncbp2	Cygb	1.07433
				Ncbp2	Apln	1.07414
				Ncbp2	Amph	1.07354
				Ncbp2	Klk1b24	1.07021
				Ncbp2	4933406G16Rik	1.06741
				Ncbp2	Stbd1	1.06612
				Ncbp2	Gm19303	1.06599
				Ncbp2	9630013K17Rik	1.06509
				Ncbp2	Cd28	1.06463
				Ncbp2	Gm9573	1.06428
				Ncbp2	Mettl20	1.06332
				Ncbp2	Il1f5	1.06255
				Ncbp2	Fmnl1	1.0609
				Ncbp2	B230110G15Rik	1.06041
				Ncbp2	Pafah1b2	1.06017
				Ncbp2	Trim3	1.05883
				Ncbp2	1700121L16Rik	1.05805
				Ncbp2	Btnl10	1.05737
				Ncbp2	Adam3	1.05581
				Ncbp2	Klk11	1.05441
				Ncbp2	Scn4b	1.05414
				Ncbp2	Mettl21b	1.05403
				Ncbp2	Miat	1.05398
				Ncbp2	2610008E11Rik	1.05391
				Ncbp2	Tlr11	1.05333
				Ncbp2	Tubb5	1.05207
				Ncbp2	Gltpd2	1.05197
				Ncbp2	7420461P10Rik	1.0519
				Ncbp2	AI413582	1.05187
				Ncbp2	Prelp	1.05113
				Ncbp2	Mir695	1.0492
				Ncbp2	Zfp94	1.0489
				Ncbp2	Gm3259	1.04702
				Ncbp2	Iqch	1.04663
				Ncbp2	Ispd	1.0451
				Ncbp2	Bsph2	1.04503
				Ncbp2	Pcdhga8	1.04403
				Ncbp2	Dnah17	1.04349
				Ncbp2	Abcg2	1.04301
				Ncbp2	Plcb2	1.04288
				Ncbp2	Lgi1	1.04073
				Ncbp2	Ptprb	1.04044
				Ncbp2	Ccdc110	1.03969
				Ncbp2	Olfr894	1.03916
				Ncbp2	Tinag	1.03914
				Ncbp2	Mrgbp	1.03912
				Ncbp2	Vmn1r56	1.0383
				Ncbp2	Ces1e	1.03664
				Ncbp2	Col9a3	1.03572
				Ncbp2	Asb7	1.03459
				Ncbp2	Txndc2	1.0335
				Ncbp2	Gas6	1.03318
				Ncbp2	Samsn1	1.03316
				Ncbp2	Gpcpd1	1.03025
				Ncbp2	Mul1	1.02825
				Ncbp2	1700007K13Rik	1.02699
				Ncbp2	Fastk	1.02681
				Ncbp2	Gpr158	1.02661
				Ncbp2	Ndufa4l2	1.02637
				Ncbp2	Clk3	1.02391
				Ncbp2	Esp23	1.02275
				Ncbp2	3632451O06Rik	1.02135
				Ncbp2	Hes1	1.02011
				Ncbp2	Tcp11	1.01589
				Ncbp2	Nkain2	1.01562
				Ncbp2	Camkv	1.01487
				Ncbp2	Galnt15	1.01407
				Ncbp2	Pde4dip	1.01257
				Ncbp2	Rnaseh2a	1.00845
				Ncbp2	Cacng2	1.00786
				Ncbp2	1700128F08Rik	1.00779
				Ncbp2	Ppfia2	1.00026
				Ncbp2	Zfp830	1.00015
